# Supplementary material for: Plasmid Identification and Plasmid-Mediated Antimicrobial Gene Detection in Norwegian Isolates
Source: Microorganisms. 2020 Dec 27;9(1):52. doi: 10.3390/microorganisms9010052 (PMC7823326; doi:10.3390/microorganisms9010052)
Supplement: Supplementary file 1 [file microorganisms-09-00052-s001.zip]

Archive with 1 entries (1 files):
- microorganisms-1030522-supplementary.xlsx
