# Supplementary material for: Plasmid Identification and Plasmid-Mediated Antimicrobial Gene Detection in Norwegian Isolates
Source: Microorganisms. 2020 Dec 27;9(1):52. doi: 10.3390/microorganisms9010052 (PMC7823326; doi:10.3390/microorganisms9010052)
Supplement: Supplementary file 1 [file microorganisms-09-00052-s001.zip › microorganisms-1030522-supplementary.xlsx]

## Sheet: E coli - PlasmidFinder
Isolate	Plasmid	Identity	Query / Template length	Contig	Position in contig	Accession number
100	Col(BS512)	100.0	233 / 233	NODE_9_length_2228_cov_90.077106_component_3	778..1010	NC010656
100	IncFIA	99.74	388 / 388	NODE_1_length_27744_cov_6.632509_component_0	17548..17935	AP001918
100	IncFII	100.0	261 / 261	NODE_3_length_11507_cov_5.760193_component_0	5435..5695	AY458016
101	IncFIB(AP001918)	96.63	682 / 682	NODE_1_length_72705_cov_21.461476_component_0	13084..13765	AP001918
101	IncFII	100.0	261 / 261	NODE_3_length_26443_cov_21.249012_component_0	10445..10705	AY458016
103	Col156	98.59	142 / 154	NODE_7_length_10524_cov_21.269646_component_0	6753..6894	NC009781
103	IncFIB(AP001918)	96.63	682 / 682	NODE_1_length_34080_cov_20.604011_component_0	23250..23931	AP001918
103	IncFII(29)	99.61	259 / 259	NODE_2_length_16937_cov_21.519929_component_0	10456..10714	CP003035
104	Col156	98.7	154 / 154	NODE_5_length_11567_cov_12.062150_component_0	4383..4536	NC009781
104	IncFIB(AP001918)	96.63	682 / 682	NODE_4_length_13862_cov_11.976629_component_0	1403..2084	AP001918
104	IncFII(29)	99.61	259 / 259	NODE_1_length_74276_cov_12.232748_component_0	58236..58494	CP003035
105	Col(BS512)	100.0	233 / 233	NODE_3_length_2216_cov_76.570608_component_2	520..752	NC010656
106	IncI1-I(Gamma)	99.3	142 / 142	NODE_2_length_28072_cov_8.042226_component_0	11688..11829	AP005147
107	Col(pHAD28)	100.0	131 / 131	NODE_15_length_3198_cov_150.699772_component_4	931..1061	KU674895
107	Col156	98.59	142 / 154	NODE_5_length_7485_cov_6.431231_component_0	6880..7021	NC009781
107	IncFIB(AP001918)	96.63	682 / 682	NODE_1_length_35017_cov_6.059444_component_0	11087..11768	AP001918
107	IncFII(29)	99.61	259 / 259	NODE_4_length_8916_cov_7.152918_component_0	3420..3678	CP003035
108	IncFIB(AP001918)	96.63	682 / 682	NODE_1_length_83174_cov_21.307693_component_0	36720..37401	AP001918
108	IncFII	96.18	262 / 261	NODE_1_length_83174_cov_21.307693_component_0	10596..10855	AY458016
109	IncFIB(AP001918)	98.39	682 / 682	NODE_1_length_53825_cov_14.951469_component_0	50676..51357	AP001918
112	IncFIB(AP001918)	98.39	682 / 682	NODE_1_length_49254_cov_11.836811_component_0	46530..47211	AP001918
114	IncI1-I(Gamma)	98.59	142 / 142	NODE_3_length_39881_cov_7.011948_component_0	15972..16113	AP005147
114	IncX4	98.88	712 / 712	NODE_4_length_33951_cov_15.185046_component_2	8808..9519	FN543504
120	Col156	98.7	154 / 154	NODE_5_length_17112_cov_45.324639_component_0	6856..7009	NC009781
120	IncFIB(AP001918)	96.63	682 / 682	NODE_4_length_17455_cov_15.773026_component_0	8176..8857	AP001918
120	IncFII	96.56	262 / 261	NODE_1_length_26639_cov_14.843165_component_0	2568..2828	AY458016
121	FIA(pBK30683)	95.19	291 / 295	NODE_1_length_65977_cov_18.671283_component_0	29488..29778	KF954760
121	IncFIB(AP001918)	98.39	682 / 682	NODE_3_length_19267_cov_29.058725_component_3	14902..15583	AP001918
122	IncFIB(AP001918)	98.39	682 / 682	NODE_1_length_24834_cov_13.646659_component_1	22192..22873	AP001918
123	Col156	98.7	154 / 154	NODE_2_length_18034_cov_33.870553_component_0	7814..7967	NC009781
123	IncFIB(AP001918)	96.63	682 / 682	NODE_3_length_17455_cov_15.675785_component_0	8176..8857	AP001918
123	IncFII(29)	100.0	259 / 259	NODE_1_length_28635_cov_15.477831_component_0	25810..26068	CP003035
124	Col156	99.16	119 / 154	NODE_15755_length_131_cov_1839.250000_component_0	13..131	NC009781
124	Col156	99.07	107 / 154	NODE_16016_length_128_cov_8.000000_component_0	1..107	NC009781
124	Col156	99.32	148 / 154	NODE_15351_length_153_cov_1807.730769_component_0	1..148	NC009781
124	Col156	100.0	122 / 154	NODE_15659_length_134_cov_1817.714286_component_0	1..122	NC009781
124	Col156	99.06	106 / 154	NODE_12366_length_253_cov_1.285714_component_0	1..106	NC009781
124	Col156	99.21	127 / 154	NODE_11159_length_254_cov_1.015748_component_0	1..127	NC009781
124	Col156	99.07	107 / 154	NODE_15324_length_155_cov_1699.285714_component_0	1..107	NC009781
124	Col156	99.25	133 / 154	NODE_15549_length_139_cov_1844.166667_component_0	7..139	NC009781
124	Col156	100.0	122 / 154	NODE_11212_length_254_cov_1.000000_component_0	128..249	NC009781
124	Col156	99.06	106 / 154	NODE_9183_length_254_cov_4.000000_component_0	149..254	NC009781
124	Col156	99.17	121 / 154	NODE_16122_length_128_cov_2.000000_component_0	2..122	NC009781
124	Col156	99.17	121 / 154	NODE_15876_length_129_cov_1831.000000_component_0	9..129	NC009781
124	Col156	99.13	115 / 154	NODE_5709_length_255_cov_3.953125_component_0	13..127	NC009781
124	Col156	99.17	121 / 154	NODE_12212_length_253_cov_1.460317_component_0	128..248	NC009781
124	Col156	99.13	115 / 154	NODE_15625_length_135_cov_1808.250000_component_0	21..135	NC009781
124	Col156	99.16	119 / 154	NODE_13829_length_248_cov_1.504132_component_0	9..127	NC009781
124	Col156	100.0	115 / 154	NODE_9347_length_254_cov_2.000000_component_0	128..242	NC009781
124	Col156	100.0	115 / 154	NODE_15350_length_153_cov_1886.769231_component_0	1..115	NC009781
124	Col156	98.7	154 / 154	NODE_10510_length_254_cov_1.448819_component_0	96..249	NC009781
124	IncFIA	99.6	251 / 388	NODE_2024_length_890_cov_180.788991_component_0	640..890	AP001918
124	IncFIA	100.0	264 / 388	NODE_4289_length_413_cov_224.678322_component_0	1..264	AP001918
124	IncFIB(AP001918)	98.75	479 / 682	NODE_971_length_1445_cov_174.687405_component_0	167..645	AP001918
124	IncFII(pRSB107)	100.0	261 / 261	NODE_422_length_2131_cov_177.999002_component_0	172..432	AJ851089
124	p0111	98.68	605 / 885	NODE_2395_length_780_cov_180.569678_component_0	176..780	AP010962
125	Col(BS512)	100.0	233 / 233	NODE_7_length_2216_cov_5.581139_component_4	967..1199	NC010656
125	Col156	98.7	154 / 154	NODE_3_length_17871_cov_24.991096_component_0	8120..8273	NC009781
125	Col156	95.45	154 / 154	NODE_3_length_17871_cov_24.991096_component_0	2044..2197	NC009781
125	Col8282	100.0	207 / 207	NODE_6_length_4218_cov_834.415302_component_3	2463..2669	DQ995352
125	IncFIB(AP001918)	96.63	682 / 682	NODE_2_length_43830_cov_38.197515_component_0	28625..29306	AP001918
125	IncFII(29)	99.61	259 / 259	NODE_1_length_54338_cov_35.633100_component_0	13945..14203	CP003035
126	Col156	96.1	154 / 154	NODE_6_length_5293_cov_330.484321_component_3	3142..3295	NC009781
126	Col8282	100.0	207 / 207	NODE_7_length_4218_cov_304.260816_component_4	1345..1551	DQ995352
126	IncX1	98.66	374 / 374	NODE_3_length_12920_cov_61.250293_component_0	12381..12754	EU370913
126	IncX4	99.02	712 / 712	NODE_1_length_70988_cov_92.300433_component_0	23562..24273	FN543504
127	Col(BS512)	100.0	233 / 233	NODE_117_length_659_cov_1249.056391_component_0	245..477	NC010656
127	Col(MG828)	95.67	231 / 262	NODE_339_length_255_cov_1.437500_component_0	1..231	NC008486
127	Col(MG828)	95.05	202 / 262	NODE_611_length_227_cov_5.420000_component_0	1..202	NC008486
127	Col(MG828)	95.81	191 / 262	NODE_516_length_248_cov_3.702479_component_0	58..248	NC008486
127	Col156	96.1	154 / 154	NODE_43_length_1962_cov_464.487193_component_0	1548..1701	NC009781
127	Col156	98.01	151 / 154	NODE_706_length_198_cov_5.239437_component_0	48..198	NC009781
127	Col156	98.7	154 / 154	NODE_8_length_5207_cov_50.507677_component_0	213..366	NC009781
127	IncFIB(AP001918)	96.63	682 / 682	NODE_1_length_9476_cov_36.853139_component_0	197..878	AP001918
127	IncFII(29)	100.0	259 / 259	NODE_4_length_6875_cov_113.382632_component_0	2568..2826	CP003035
128	Col156	98.7	154 / 154	NODE_11_length_10692_cov_148.362603_component_0	6828..6981	NC009781
128	IncFIA	99.74	388 / 388	NODE_1_length_39923_cov_155.873756_component_0	26806..27193	AP001918
128	IncFIB(pB171)	99.38	643 / 643	NODE_1_length_39923_cov_155.873756_component_0	8571..9213	AB024946
128	IncFII(pRSB107)	100.0	261 / 261	NODE_9_length_11143_cov_159.971587_component_0	619..879	AJ851089
129	IncQ1	100.0	529 / 796	NODE_28_length_4639_cov_14.326684_component_0	122..650	M28829
130	Col156	98.59	142 / 154	NODE_6_length_10431_cov_81.277231_component_0	6707..6848	NC009781
130	IncFIA	99.74	388 / 388	NODE_2_length_18296_cov_75.021520_component_0	13038..13425	AP001918
130	IncFIB(AP001918)	97.95	682 / 682	NODE_4_length_14837_cov_87.579266_component_0	2312..2993	AP001918
130	IncFII(pRSB107)	100.0	261 / 261	NODE_1_length_24057_cov_84.178604_component_0	3685..3945	AJ851089
131	IncM1	99.46	739 / 739	NODE_2_length_29833_cov_56.455767_component_0	1973..2711	U27345
132	IncFIA	100.0	279 / 388	NODE_23_length_12142_cov_11.046858_component_0	11227..11505	AP001918
132	IncFIB(AP001918)	98.39	682 / 682	NODE_47_length_5551_cov_9.575959_component_0	2909..3590	AP001918
132	IncFIC(FII)	95.79	499 / 499	NODE_3_length_25313_cov_10.630271_component_0	12881..13377	AP001918
134	Col156	98.7	154 / 154	NODE_9_length_10693_cov_24.571257_component_0	6828..6981	NC009781
134	IncFIB(AP001918)	96.63	682 / 682	NODE_10_length_10388_cov_27.060105_component_0	8432..9113	AP001918
134	IncFII(29)	99.61	259 / 259	NODE_1_length_69233_cov_24.177394_component_0	28768..29026	CP003035
135	IncFIB(AP001918)	98.53	682 / 682	NODE_3_length_7829_cov_83.074786_component_0	4559..5240	AP001918
135	IncFIC(FII)	95.59	499 / 499	NODE_1_length_117226_cov_76.735489_component_0	59201..59697	AP001918
136	Col156	97.37	152 / 154	NODE_7_length_12911_cov_69.844728_component_0	6027..6178	NC009781
136	Col156	95.33	107 / 154	NODE_7_length_12911_cov_69.844728_component_0	51..157	NC009781
136	IncFIB(AP001918)	96.63	682 / 682	NODE_8_length_9990_cov_23.497415_component_0	711..1392	AP001918
136	IncFII(29)	100.0	259 / 259	NODE_6_length_14934_cov_22.572837_component_0	2568..2826	CP003035
137	Col(MG828)	95.0	260 / 262	NODE_19_length_1673_cov_704.932083_component_4	1022..1280	NC008486
140	Col156	98.7	154 / 154	NODE_5_length_10694_cov_78.251918_component_0	3714..3867	NC009781
140	IncFIB(AP001918)	96.63	682 / 682	NODE_1_length_66210_cov_65.938880_component_0	5458..6139	AP001918
140	IncFII	96.18	262 / 261	NODE_1_length_66210_cov_65.938880_component_0	62393..62652	AY458016
141	IncFIB(AP001918)	98.24	682 / 682	NODE_3_length_24746_cov_61.716967_component_0	22022..22703	AP001918
141	IncFII	96.56	262 / 261	NODE_1_length_54287_cov_55.568427_component_0	2117..2378	AY458016
142	IncFIA	100.0	388 / 388	NODE_1_length_50754_cov_113.854307_component_0	45328..45715	AP001918
143	Col156	98.59	142 / 154	NODE_3_length_10524_cov_55.989015_component_0	6753..6894	NC009781
143	IncFIA	99.74	388 / 388	NODE_1_length_30724_cov_53.945027_component_0	14448..14835	AP001918
143	IncFIB(AP001918)	96.63	682 / 682	NODE_2_length_19006_cov_64.236559_component_0	2296..2977	AP001918
144	IncFIA	99.74	388 / 388	NODE_1_length_22611_cov_6.915006_component_0	14448..14835	AP001918
145	IncFIB(AP001918)	97.51	682 / 682	NODE_3_length_14105_cov_11.467449_component_0	1203..1884	AP001918
145	IncFII(pRSB107)	100.0	261 / 261	NODE_1_length_47187_cov_13.023502_component_0	34977..35237	AJ851089
146	IncFIA	100.0	388 / 388	NODE_4_length_14258_cov_46.564433_component_0	8620..9007	AP001918
147	Col(MG828)	95.38	260 / 262	NODE_29_length_1673_cov_121.223803_component_13	35..293	NC008486
147	IncFII	100.0	261 / 261	NODE_2_length_55354_cov_10.407790_component_2	17384..17644	AY458016
155	IncFII(pCoo)	96.18	262 / 262	NODE_2_length_77032_cov_62.407178_component_1	45434..45695	CR942285
156	IncFII	97.7	261 / 261	NODE_5_length_6549_cov_55.776394_component_0	4842..5101	AY458016
156	IncFII(29)	97.32	261 / 259	NODE_6_length_6145_cov_57.294616_component_0	1449..1708	CP003035
157	IncFII(pCoo)	99.62	262 / 262	NODE_12_length_69349_cov_68.457817_component_1	29423..29684	CR942285

## Sheet: E coli - Brooks 
ID	Contig	Plasmid	Name	qcov	qlen	slen	alen	iden	e	cov	acov
100	NODE_2_length_21887_cov_6.240625_component_0	NZ_CP015072.1	NZ_CP015072.1	100	21887	65196	5875	99.966	0.0	33.5711	26.8424
100	NODE_2_length_21887_cov_6.240625_component_0	NZ_CP019910.1	NZ_CP019910.1	100	21887	68786	5877	97.822	0.0	31.819	26.8516
100	NODE_2_length_21887_cov_6.240625_component_0	NZ_CP016389.1	NZ_CP016389.1	99	21887	68117	15103	100.000	0.0	32.1315	69.0044
100	NODE_2_length_21887_cov_6.240625_component_0	NZ_CP011135.1	NZ_CP011135.1	99	21887	70533	15175	99.993	0.0	31.0309	69.3334
100	NODE_2_length_21887_cov_6.240625_component_0	NZ_CP018973.1	NZ_CP018973.1	93	21887	70152	5875	99.455	0.0	31.1994	26.8424
103	NODE_1_length_34080_cov_20.604011_component_0	NZ_CP014668.1	NZ_CP014668.1	100	34080	101201	19130	99.718	0.0	33.6756	56.1326
104	NODE_1_length_74276_cov_12.232748_component_0	NZ_CP014668.1	NZ_CP014668.1	96	74276	101201	39478	99.866	0.0	73.3945	53.1504
104	NODE_1_length_74276_cov_12.232748_component_0	NZ_CP012634.1	NZ_CP012634.1	96	74276	114221	12125	99.951	0.0	65.0283	16.3243
104	NODE_1_length_74276_cov_12.232748_component_0	NZ_CP014496.1	NZ_CP014496.1	96	74276	114223	12125	99.934	0.0	65.0272	16.3243
104	NODE_1_length_74276_cov_12.232748_component_0	NZ_CP014523.1	NZ_CP014523.1	96	74276	114223	13816	99.971	0.0	65.0272	18.6009
104	NODE_1_length_74276_cov_12.232748_component_0	NC_007941.1	NC_007941.1	96	74276	114230	39478	99.863	0.0	65.0232	53.1504
104	NODE_1_length_74276_cov_12.232748_component_0	NZ_CP007150.1	NZ_CP007150.1	96	74276	114231	15209	99.967	0.0	65.0226	20.4763
104	NODE_1_length_74276_cov_12.232748_component_0	NC_017630.1	NC_017630.1	96	74276	114550	15334	99.928	0.0	64.8416	20.6446
104	NODE_1_length_74276_cov_12.232748_component_0	NC_013655.1	NC_013655.1	96	74276	122345	28485	99.895	0.0	60.7103	38.3502
104	NODE_1_length_74276_cov_12.232748_component_0	NZ_CP014493.1	NZ_CP014493.1	96	74276	128305	30242	99.864	0.0	57.8902	40.7157
104	NODE_1_length_74276_cov_12.232748_component_0	NZ_CP015131.1	NZ_CP015131.1	96	74276	142858	25286	99.893	0.0	51.9929	34.0433
104	NODE_1_length_74276_cov_12.232748_component_0	NZ_CP015160.1	NZ_CP015160.1	96	74276	212180	30260	99.019	0.0	35.0061	40.7399
106	NODE_3_length_20705_cov_6.652785_component_2	NZ_CP021693.1	NZ_CP021693.1	99	20705	50228	11982	98.665	0.0	41.222	57.8701
106	NODE_3_length_20705_cov_6.652785_component_2	NZ_CP021739.1	NZ_CP021739.1	99	20705	50235	11982	98.665	0.0	41.2163	57.8701
106	NODE_5_length_15594_cov_7.492274_component_2	NZ_CP019691.1	NZ_CP019691.1	99	15594	40443	11749	99.277	0.0	38.558	75.3431
106	NODE_1_length_35581_cov_6.992723_component_1	NZ_CP014668.1	NZ_CP014668.1	99	35581	101201	35486	99.622	0.0	35.1587	99.733
106	NODE_1_length_35581_cov_6.992723_component_1	NZ_CP012634.1	NZ_CP012634.1	99	35581	114221	35456	99.712	0.0	31.151	99.6487
106	NODE_1_length_35581_cov_6.992723_component_1	NZ_CP014523.1	NZ_CP014523.1	99	35581	114223	35462	99.681	0.0	31.1505	99.6656
106	NODE_1_length_35581_cov_6.992723_component_1	NZ_CP014496.1	NZ_CP014496.1	99	35581	114223	35462	99.679	0.0	31.1505	99.6656
106	NODE_1_length_35581_cov_6.992723_component_1	NC_007941.1	NC_007941.1	99	35581	114230	35462	99.690	0.0	31.1486	99.6656
106	NODE_1_length_35581_cov_6.992723_component_1	NZ_CP007150.1	NZ_CP007150.1	99	35581	114231	35463	99.687	0.0	31.1483	99.6684
106	NODE_1_length_35581_cov_6.992723_component_1	NC_017630.1	NC_017630.1	99	35581	114550	35466	99.476	0.0	31.0615	99.6768
106	NODE_4_length_16033_cov_7.070036_component_0	NZ_CP011337.1	NZ_CP011337.1	98	16033	17818	15701	98.936	0.0	89.982	97.9293
106	NODE_3_length_20705_cov_6.652785_component_2	NZ_CP020494.1	NZ_CP020494.1	98	20705	54067	12564	95.893	0.0	38.2951	60.681
106	NODE_2_length_28072_cov_8.042226_component_0	NZ_CP016520.1	NZ_CP016520.1	97	28072	92323	12305	99.992	0.0	30.4063	43.8337
107	NODE_1_length_35017_cov_6.059444_component_0	NZ_CP014668.1	NZ_CP014668.1	100	35017	101201	20067	99.811	0.0	34.6014	57.3065
107	NODE_1_length_35017_cov_6.059444_component_0	NZ_CP012634.1	NZ_CP012634.1	100	35017	114221	20067	99.796	0.0	30.6572	57.3065
107	NODE_1_length_35017_cov_6.059444_component_0	NZ_CP014523.1	NZ_CP014523.1	100	35017	114223	20067	99.816	0.0	30.6567	57.3065
107	NODE_1_length_35017_cov_6.059444_component_0	NZ_CP014496.1	NZ_CP014496.1	100	35017	114223	20067	99.811	0.0	30.6567	57.3065
107	NODE_1_length_35017_cov_6.059444_component_0	NC_007941.1	NC_007941.1	100	35017	114230	20067	99.806	0.0	30.6548	57.3065
107	NODE_1_length_35017_cov_6.059444_component_0	NZ_CP007150.1	NZ_CP007150.1	100	35017	114231	20067	99.806	0.0	30.6546	57.3065
107	NODE_1_length_35017_cov_6.059444_component_0	NC_017630.1	NC_017630.1	100	35017	114550	20067	99.796	0.0	30.5692	57.3065
108	NODE_1_length_83174_cov_21.307693_component_0	NZ_CP021289.1	NZ_CP021289.1	94	83174	147172	31964	99.944	0.0	56.5148	38.4303
109	NODE_1_length_53825_cov_14.951469_component_0	NC_011747.1	NC_011747.1	100	53825	133853	49161	99.904	0.0	40.212	91.3349
109	NODE_1_length_53825_cov_14.951469_component_0	NZ_CP010316.1	NZ_CP010316.1	100	53825	144859	41483	99.942	0.0	37.1568	77.0701
109	NODE_1_length_53825_cov_14.951469_component_0	NZ_CP012636.1	NZ_CP012636.1	100	53825	149683	53843	99.905	0.0	35.9593	100.033
109	NODE_1_length_53825_cov_14.951469_component_0	NZ_CP014489.1	NZ_CP014489.1	100	53825	149732	53843	99.920	0.0	35.9476	100.033
109	NODE_1_length_53825_cov_14.951469_component_0	NZ_CP018994.1	NZ_CP018994.1	100	53825	154853	41784	99.909	0.0	34.7588	77.6294
109	NODE_1_length_53825_cov_14.951469_component_0	NZ_CP012113.1	NZ_CP012113.1	98	53825	132464	26323	99.844	0.0	40.6337	48.9048
109	NODE_1_length_53825_cov_14.951469_component_0	NZ_CP019018.1	NZ_CP019018.1	91	53825	158911	22447	99.621	0.0	33.8712	41.7037
109	NODE_1_length_53825_cov_14.951469_component_0	NZ_CP020934.1	NZ_CP020934.1	90	53825	151137	23484	99.574	0.0	35.6134	43.6303
109	NODE_1_length_53825_cov_14.951469_component_0	NZ_CP006635.1	NZ_CP006635.1	90	53825	161511	24639	99.497	0.0	33.3259	45.7761
109	NODE_1_length_53825_cov_14.951469_component_0	NZ_CP022166.1	NZ_CP022166.1	90	53825	173624	24642	99.477	0.0	31.0009	45.7817
109	NODE_1_length_53825_cov_14.951469_component_0	NZ_CP010141.1	NZ_CP010141.1	90	53825	174041	24642	99.460	0.0	30.9266	45.7817
112	NODE_1_length_49254_cov_11.836811_component_0	NC_011747.1	NC_011747.1	100	49254	133853	44999	99.931	0.0	36.7971	91.3611
112	NODE_1_length_49254_cov_11.836811_component_0	NZ_CP010316.1	NZ_CP010316.1	100	49254	144859	41057	99.981	0.0	34.0013	83.3577
112	NODE_1_length_49254_cov_11.836811_component_0	NZ_CP012636.1	NZ_CP012636.1	100	49254	149683	49254	99.974	0.0	32.9055	100
112	NODE_1_length_49254_cov_11.836811_component_0	NZ_CP014489.1	NZ_CP014489.1	100	49254	149732	49254	99.988	0.0	32.8948	100
112	NODE_1_length_49254_cov_11.836811_component_0	NZ_CP018994.1	NZ_CP018994.1	100	49254	154853	37671	99.989	0.0	31.8069	76.4831
112	NODE_2_length_37480_cov_10.186571_component_0	NZ_LT838198.1	NZ_LT838198.1	98	37480	60622	12574	99.380	0.0	61.8257	33.5486
112	NODE_1_length_49254_cov_11.836811_component_0	NZ_CP012113.1	NZ_CP012113.1	98	49254	132464	25897	99.880	0.0	37.1829	52.5785
112	NODE_1_length_49254_cov_11.836811_component_0	NZ_CP019018.1	NZ_CP019018.1	98	49254	158911	22447	99.715	0.0	30.9947	45.574
112	NODE_1_length_49254_cov_11.836811_component_0	NZ_CP010147.1	NZ_CP010147.1	97	49254	88754	24216	99.476	0.0	55.495	49.1656
112	NODE_1_length_49254_cov_11.836811_component_0	NZ_CP020934.1	NZ_CP020934.1	97	49254	151137	23484	99.664	0.0	32.589	47.6794
112	NODE_1_length_49254_cov_11.836811_component_0	NZ_CP006635.1	NZ_CP006635.1	97	49254	161511	24213	99.509	0.0	30.4958	49.1595
112	NODE_2_length_37480_cov_10.186571_component_0	NZ_CP012928.1	NZ_CP012928.1	96	37480	62920	12564	99.316	0.0	59.5677	33.5219
112	NODE_2_length_37480_cov_10.186571_component_0	NZ_CP023354.1	NZ_CP023354.1	94	37480	62312	9116	97.543	0.0	60.1489	24.3223
112	NODE_2_length_37480_cov_10.186571_component_0	NZ_CP023372.1	NZ_CP023372.1	91	37480	109207	18222	98.019	0.0	34.3201	48.6179
112	NODE_2_length_37480_cov_10.186571_component_0	NZ_CP021733.1	NZ_CP021733.1	91	37480	114267	14696	98.673	0.0	32.8004	39.2102
114	NODE_2_length_43567_cov_8.356192_component_0	NZ_CP016387.1	NZ_CP016387.1	94	43567	93202	40667	99.302	0.0	46.7447	93.3436
114	NODE_2_length_43567_cov_8.356192_component_0	NZ_CP014622.1	NZ_CP014622.1	93	43567	97041	23888	99.493	0.0	44.8955	54.8305
114	NODE_2_length_43567_cov_8.356192_component_0	NZ_CP014972.2	NZ_CP014972.2	92	43567	95780	24546	98.521	0.0	45.4865	56.3408
114	NODE_3_length_39881_cov_7.011948_component_0	NZ_CP009566.1	NZ_CP009566.1	91	39881	94725	11163	99.337	0.0	42.1019	27.9908
114	NODE_3_length_39881_cov_7.011948_component_0	NC_011081.1	NC_011081.1	90	39881	91374	15660	99.904	0.0	43.6459	39.2668
114	NODE_3_length_39881_cov_7.011948_component_0	NZ_CP023370.1	NZ_CP023370.1	90	39881	96402	11169	99.328	0.0	41.3695	28.0058
120	NODE_6_length_6980_cov_66.033416_component_4	NZ_CP014198.2	NZ_CP014198.2	100	6980	7057	6532	99.694	0.0	98.9089	93.5817
120	NODE_4_length_17455_cov_15.773026_component_0	NC_017647.1	NC_017647.1	95	17455	54289	16417	99.982	0.0	32.152	94.0533
123	NODE_3_length_17455_cov_15.675785_component_0	NC_017647.1	NC_017647.1	95	17455	54289	16417	99.982	0.0	32.152	94.0533
124	NODE_771_length_1635_cov_125.049072_component_0	NZ_LT904874.1	NZ_LT904874.1	100	1635	2090	1635	95.474	0.0	78.2297	100
124	NODE_234_length_2606_cov_1973.936668_component_0	NZ_CP018986.1	NZ_CP018986.1	100	2606	6075	2606	99.962	0.0	42.8971	100
124	NODE_234_length_2606_cov_1973.936668_component_0	NZ_AP017615.1	NZ_AP017615.1	100	2606	6078	2208	96.694	0.0	42.8759	84.7276
125	NODE_1_length_54338_cov_35.633100_component_0	NZ_CP012634.1	NZ_CP012634.1	100	54338	114221	54355	99.963	0.0	47.5727	100.031
125	NODE_1_length_54338_cov_35.633100_component_0	NZ_CP014496.1	NZ_CP014496.1	100	54338	114223	54355	99.950	0.0	47.5719	100.031
125	NODE_1_length_54338_cov_35.633100_component_0	NZ_CP014523.1	NZ_CP014523.1	100	54338	114223	40411	99.946	0.0	47.5719	74.3697
125	NODE_1_length_54338_cov_35.633100_component_0	NZ_CP014668.1	NZ_CP014668.1	100	54338	101201	39018	99.997	0.0	53.6931	71.8061
125	NODE_1_length_54338_cov_35.633100_component_0	NZ_CP007150.1	NZ_CP007150.1	100	54338	114231	39020	99.995	0.0	47.5685	71.8098
125	NODE_1_length_54338_cov_35.633100_component_0	NC_007941.1	NC_007941.1	100	54338	114230	39018	99.995	0.0	47.5689	71.8061
125	NODE_1_length_54338_cov_35.633100_component_0	NC_017630.1	NC_017630.1	100	54338	114550	39171	99.584	0.0	47.4361	72.0877
125	NODE_2_length_43830_cov_38.197515_component_0	NC_013655.1	NC_013655.1	100	43830	122345	39540	99.965	0.0	35.8249	90.2122
125	NODE_2_length_43830_cov_38.197515_component_0	NZ_CP014493.1	NZ_CP014493.1	100	43830	128305	23510	99.770	0.0	34.1608	53.6391
125	NODE_2_length_43830_cov_38.197515_component_0	NZ_CP015131.1	NZ_CP015131.1	100	43830	142858	23505	99.617	0.0	30.6808	53.6277
126	NODE_2_length_16740_cov_55.832661_component_0	NZ_CP014974.1	NZ_CP014974.1	92	16740	35954	15340	98.201	0.0	46.5595	42.6656
126	NODE_2_length_16740_cov_55.832661_component_0	NZ_CP023379.1	NZ_CP023379.1	92	16740	39598	15331	98.174	0.0	42.2749	38.7166
126	NODE_2_length_16740_cov_55.832661_component_0	NZ_CP023360.1	NZ_CP023360.1	92	16740	53914	15341	97.562	0.0	31.0494	28.4546
126	NODE_2_length_16740_cov_55.832661_component_0	NZ_CP010127.1	NZ_CP010127.1	91	16740	42655	9742	98.019	0.0	39.2451	22.8391
126	NODE_2_length_16740_cov_55.832661_component_0	NZ_CP011431.1	NZ_CP011431.1	91	16740	42199	7391	98.498	0.0	39.6692	17.5146
127	NODE_30_length_2460_cov_1062.180026_component_0	NC_017655.1	NC_017655.1	100	2460	5954	2460	99.878	0.0	41.3168	100
127	NODE_43_length_1962_cov_464.487193_component_0	NZ_AP017615.1	NZ_AP017615.1	100	1962	6078	1446	99.447	0.0	32.2804	73.7003
127	NODE_48_length_1746_cov_195.054355_component_0	NC_017649.1	NC_017649.1	100	1746	4197	1230	99.350	0.0	41.6011	70.4467
127	NODE_64_length_1344_cov_340.797042_component_0	NZ_CP015144.1	NZ_CP015144.1	100	1344	4204	1344	99.777	0.0	31.9696	100
127	NODE_66_length_1297_cov_1497.482906_component_0	NC_016824.1	NC_016824.1	100	1297	2089	1297	99.846	0.0	62.0871	100
127	NODE_66_length_1297_cov_1497.482906_component_0	NZ_CP008719.1	NZ_CP008719.1	100	1297	2101	863	98.378	0.0	61.7325	66.5382
127	NODE_66_length_1297_cov_1497.482906_component_0	NC_010656.1	NC_010656.1	100	1297	2089	653	99.847	0.0	62.0871	50.347
127	NODE_66_length_1297_cov_1497.482906_component_0	NZ_CP011141.1	NZ_CP011141.1	100	1297	2089	653	99.541	0.0	62.0871	50.347
127	NODE_66_length_1297_cov_1497.482906_component_0	NC_009347.1	NC_009347.1	100	1297	2101	653	99.541	0.0	61.7325	50.347
127	NODE_69_length_1227_cov_444.504545_component_0	NZ_CP010204.1	NZ_CP010204.1	100	1227	3904	1227	99.837	0.0	31.4293	100
127	NODE_59_length_1424_cov_759.670008_component_0	NZ_CP014317.1	NZ_CP014317.1	99	1424	1552	1013	96.644	0.0	91.7526	71.1376
127	NODE_59_length_1424_cov_759.670008_component_0	NC_022661.1	NC_022661.1	99	1424	1552	1013	96.644	0.0	91.7526	71.1376
127	NODE_59_length_1424_cov_759.670008_component_0	NZ_CP011143.1	NZ_CP011143.1	99	1424	1552	916	96.725	0.0	91.7526	64.3258
127	NODE_56_length_1535_cov_337.039062_component_0	NC_009791.1	NC_009791.1	96	1535	5033	1473	97.217	0.0	30.4987	95.9609
128	NODE_3_length_35384_cov_312.188984_component_1	NZ_CP014491.1	NZ_CP014491.1	92	35384	62572	21953	98.087	0.0	56.5493	62.0422
129	NODE_22_length_10031_cov_9.075323_component_0	NZ_CP021680.1	NZ_CP021680.1	96	10031	23332	9655	99.503	0.0	42.9925	96.2516
129	NODE_28_length_4639_cov_14.326684_component_0	NC_021156.1	NC_021156.1	95	4639	11067	4391	99.863	0.0	41.9174	94.654
129	NODE_28_length_4639_cov_14.326684_component_0	NC_016862.1	NC_016862.1	95	4639	8670	4391	99.453	0.0	53.5063	94.654
129	NODE_28_length_4639_cov_14.326684_component_0	NC_017719.1	NC_017719.1	95	4639	8688	2709	99.779	0.0	53.3955	58.3962
129	NODE_28_length_4639_cov_14.326684_component_0	NC_016859.1	NC_016859.1	95	4639	8688	2709	99.779	0.0	53.3955	58.3962
131	NODE_2_length_29833_cov_56.455767_component_0	NZ_CP011599.1	NZ_CP011599.1	99	29833	82986	29708	100.000	0.0	35.9494	99.581
131	NODE_2_length_29833_cov_56.455767_component_0	NZ_CP011632.1	NZ_CP011632.1	99	29833	83652	29708	99.997	0.0	35.6632	99.581
131	NODE_2_length_29833_cov_56.455767_component_0	NZ_CP017936.1	NZ_CP017936.1	99	29833	76186	29708	99.993	0.0	39.1581	99.581
131	NODE_2_length_29833_cov_56.455767_component_0	NZ_CP011593.1	NZ_CP011593.1	99	29833	68910	29708	99.993	0.0	43.2927	99.581
131	NODE_2_length_29833_cov_56.455767_component_0	NZ_CP021742.1	NZ_CP021742.1	99	29833	76179	29715	99.950	0.0	39.1617	99.6045
131	NODE_2_length_29833_cov_56.455767_component_0	NZ_CP014698.2	NZ_CP014698.2	99	29833	77127	29723	99.939	0.0	38.6804	99.6313
131	NODE_2_length_29833_cov_56.455767_component_0	NZ_CP017932.1	NZ_CP017932.1	99	29833	76186	21523	99.991	0.0	39.1581	72.1449
131	NODE_2_length_29833_cov_56.455767_component_0	NZ_CP011640.1	NZ_CP011640.1	99	29833	73100	20384	100.000	0.0	40.8112	68.327
131	NODE_2_length_29833_cov_56.455767_component_0	NZ_CP010365.1	NZ_CP010365.1	99	29833	70092	17857	99.983	0.0	42.5626	59.8565
131	NODE_2_length_29833_cov_56.455767_component_0	NZ_CP018974.1	NZ_CP018974.1	99	29833	70876	18832	97.770	0.0	42.0918	63.1247
131	NODE_2_length_29833_cov_56.455767_component_0	NZ_CP011609.1	NZ_CP011609.1	99	29833	70610	17543	100.000	0.0	42.2504	58.804
131	NODE_2_length_29833_cov_56.455767_component_0	NZ_CP022826.1	NZ_CP022826.1	99	29833	67851	16941	99.953	0.0	43.9684	56.7861
131	NODE_2_length_29833_cov_56.455767_component_0	NZ_CP018669.1	NZ_CP018669.1	99	29833	88688	16873	99.988	0.0	33.6381	56.5582
131	NODE_2_length_29833_cov_56.455767_component_0	NZ_CP019841.1	NZ_CP019841.1	99	29833	79101	15892	99.987	0.0	37.7151	53.2699
131	NODE_2_length_29833_cov_56.455767_component_0	NZ_CP011614.1	NZ_CP011614.1	99	29833	92095	14877	99.987	0.0	32.3937	49.8676
131	NODE_2_length_29833_cov_56.455767_component_0	NZ_CP018452.1	NZ_CP018452.1	98	29833	67100	29278	99.949	0.0	44.4605	98.1396
131	NODE_2_length_29833_cov_56.455767_component_0	NZ_CP015071.1	NZ_CP015071.1	98	29833	69471	29278	99.939	0.0	42.9431	98.1396
131	NODE_2_length_29833_cov_56.455767_component_0	NZ_CP018449.1	NZ_CP018449.1	98	29833	67101	29061	99.945	0.0	44.4598	97.4123
131	NODE_2_length_29833_cov_56.455767_component_0	NZ_CP014298.1	NZ_CP014298.1	91	29833	70438	16334	97.588	0.0	42.3536	54.7514
134	NODE_13_length_6774_cov_126.563111_component_5	NZ_CP018949.1	NZ_CP018949.1	100	6774	16559	5014	99.900	0.0	40.9083	74.0183
134	NODE_13_length_6774_cov_126.563111_component_5	NZ_CP015917.1	NZ_CP015917.1	93	6774	8972	6303	99.429	0.0	75.5016	93.0469
136	NODE_14_length_6316_cov_43.124091_component_1	NZ_CP023375.1	NZ_CP023375.1	100	6316	6800	2522	100	0	92.8824	39.9303
136	NODE_14_length_6316_cov_43.124091_component_1	NZ_CP010832.1	NZ_CP010832.1	97	6316	8405	3739	100	0	75.1457	59.1989
136	NODE_14_length_6316_cov_43.124091_component_1	NC_009345.1	NC_009345.1	97	6316	8401	3739	100	0	75.1815	59.1989
136	NODE_14_length_6316_cov_43.124091_component_1	NZ_CP014100.1	NZ_CP014100.1	97	6316	8421	3739	99.973	0	75.003	59.1989
136	NODE_14_length_6316_cov_43.124091_component_1	NZ_CP014101.1	NZ_CP014101.1	97	6316	8420	3739	99.92	0	75.0119	59.1989
136	NODE_14_length_6316_cov_43.124091_component_1	NZ_CP010118.1	NZ_CP010118.1	97	6316	8401	2176	100	0	75.1815	34.4522
140	NODE_1_length_66210_cov_65.938880_component_0	NZ_CP021289.1	NZ_CP021289.1	99	66210	147172	46193	99.907	0	44.9882	69.7674
140	NODE_1_length_66210_cov_65.938880_component_0	NZ_CP016498.1	NZ_CP016498.1	99	66210	151033	46272	99.931	0	43.8381	69.8867
141	NODE_1_length_54287_cov_55.568427_component_0	NC_011747.1	NC_011747.1	99	54287	133853	39764	99.98	0	40.5572	73.2477
141	NODE_1_length_54287_cov_55.568427_component_0	NZ_CP010316.1	NZ_CP010316.1	99	54287	144859	29124	99.945	0	37.4758	53.6482
141	NODE_1_length_54287_cov_55.568427_component_0	NZ_CP012113.1	NZ_CP012113.1	99	54287	132464	24645	99.858	0	40.9825	45.3976
141	NODE_1_length_54287_cov_55.568427_component_0	NZ_CP014489.1	NZ_CP014489.1	96	54287	149732	25634	99.349	0	36.2561	47.2194
141	NODE_1_length_54287_cov_55.568427_component_0	NZ_CP012636.1	NZ_CP012636.1	96	54287	149683	25634	99.349	0	36.268	47.2194
141	NODE_1_length_54287_cov_55.568427_component_0	NZ_CP023363.1	NZ_CP023363.1	96	54287	134388	25634	99.345	0	40.3957	47.2194
141	NODE_1_length_54287_cov_55.568427_component_0	NZ_CP018994.1	NZ_CP018994.1	96	54287	154853	25634	99.345	0	35.0571	47.2194
141	NODE_1_length_54287_cov_55.568427_component_0	NZ_CP013027.1	NZ_CP013027.1	91	54287	174564	11514	99.983	0	31.0986	21.2095
143	NODE_1_length_30724_cov_53.945027_component_0	NZ_CP018960.1	NZ_CP018960.1	97	30724	73206	27827	99.982	0	41.9692	90.5709
144	NODE_1_length_22611_cov_6.915006_component_0	NZ_CP018960.1	NZ_CP018960.1	100	22611	73206	22611	99.982	0	30.8868	100
144	NODE_9_length_2061_cov_5.580662_component_5	NZ_CP018317.1	NZ_CP018317.1	100	2061	4249	1970	99.036	0	48.5055	95.5847
154	NODE_22_length_3592_cov_244.075036_component_3	NZ_CP008716.1	NZ_CP008716.1	100	3592	5167	3598	98.805	0	69.5181	100.167
154	NODE_22_length_3592_cov_244.075036_component_3	NZ_CP018967.1	NZ_CP018967.1	100	3592	5167	3156	98.669	0	69.5181	87.8619
154	NODE_22_length_3592_cov_244.075036_component_3	NZ_CP014318.1	NZ_CP014318.1	100	3592	5167	2840	98.521	0	69.5181	79.0646
154	NODE_22_length_3592_cov_244.075036_component_3	NC_022649.1	NC_022649.1	100	3592	5167	2840	98.521	0	69.5181	79.0646
154	NODE_22_length_3592_cov_244.075036_component_3	NZ_CP011139.1	NZ_CP011139.1	100	3592	5164	2734	99.707	0	69.5585	76.1136
154	NODE_22_length_3592_cov_244.075036_component_3	NC_017648.1	NC_017648.1	100	3592	5163	2731	99.707	0	69.572	76.0301
154	NODE_22_length_3592_cov_244.075036_component_3	NZ_CP012637.1	NZ_CP012637.1	100	3592	5167	2129	98.168	0	69.5181	59.2706
154	NODE_32_length_1826_cov_510.093584_component_3	NZ_CP018997.1	NZ_CP018997.1	100	1826	4921	1826	98.576	0	37.1063	100
154	NODE_32_length_1826_cov_510.093584_component_3	NZ_CP015144.1	NZ_CP015144.1	100	1826	4204	1826	98.576	0	43.4348	100
154	NODE_32_length_1826_cov_510.093584_component_3	NZ_CP010879.1	NZ_CP010879.1	100	1826	5167	1826	98.576	0	35.3397	100
154	NODE_32_length_1826_cov_510.093584_component_3	NC_016840.1	NC_016840.1	91	1826	3751	1657	97.948	0	48.6804	90.7448
154	NODE_32_length_1826_cov_510.093584_component_3	NZ_CP010189.1	NZ_CP010189.1	91	1826	6038	1657	97.646	0	30.2418	90.7448
154	NODE_32_length_1826_cov_510.093584_component_3	NZ_CP010202.1	NZ_CP010202.1	91	1826	5066	1657	97.465	0	36.0442	90.7448
154	NODE_32_length_1826_cov_510.093584_component_3	NZ_CP010198.1	NZ_CP010198.1	91	1826	6037	1657	97.405	0	30.2468	90.7448
154	NODE_32_length_1826_cov_510.093584_component_3	NZ_CP010218.1	NZ_CP010218.1	91	1826	5312	1657	97.284	0	34.375	90.7448
154	NODE_32_length_1826_cov_510.093584_component_3	NZ_CP010217.1	NZ_CP010217.1	91	1826	6036	1657	97.284	0	30.2518	90.7448
154	NODE_32_length_1826_cov_510.093584_component_3	NZ_CP010190.1	NZ_CP010190.1	91	1826	5283	1657	97.224	0	34.5637	90.7448
154	NODE_32_length_1826_cov_510.093584_component_3	NZ_CP018986.1	NZ_CP018986.1	91	1826	6075	1659	97.046	0	30.0576	90.8543
154	NODE_32_length_1826_cov_510.093584_component_3	NZ_AP017615.1	NZ_AP017615.1	91	1826	6078	1535	98.176	0	30.0428	84.0635
154	NODE_32_length_1826_cov_510.093584_component_3	NZ_CP010210.1	NZ_CP010210.1	91	1826	6038	985	97.563	0	30.2418	53.943
154	NODE_32_length_1826_cov_510.093584_component_3	NZ_CP010212.1	NZ_CP010212.1	91	1826	5282	983	97.05	0	34.5702	53.8335
157	NODE_20_length_28162_cov_96.272338_component_2	NZ_CP006640.1	NZ_CP006640.1	97	28162	34692	23295	99.223	0	81.1772	82.7178

## Sheet: E coli - PLSDB
ID	Contig	Plasmid	Name	qcov	qlen	slen	alen	iden	e	cov	acov
100	NODE_7_length_5291_cov_18.222502_component_2	NZ_CP030334.1	NZ_CP030334.1 Escherichia coli strain AR_451 plasmid unnamed7	100	5291	7588	4366	98.901	0	69.7285	82.5175
100	NODE_7_length_5291_cov_18.222502_component_2	AP019554.1	AP019554.1 Klebsiella pneumoniae TUM17816 plasmid pMTY17816_OXA48 DNA, complete sequence	100	5291	7872	3399	99.735	0	67.2129	64.2412
100	NODE_7_length_5291_cov_18.222502_component_2	AP019557.1	AP019557.1 Klebsiella pneumoniae TUM17823 plasmid pMTY17823_OXA48 DNA, complete sequence	100	5291	7872	3399	99.735	0	67.2129	64.2412
100	NODE_7_length_5291_cov_18.222502_component_2	NZ_CP048364.1	NZ_CP048364.1 Escherichia coli strain 53 plasmid p53_E-OXA48, complete sequence	100	5291	7872	3399	99.323	0	67.2129	64.2412
100	NODE_5_length_5587_cov_4.434982_component_0	KT988019.1	KT988019.1 Escherichia coli strain V282 plasmid geEcoV282_1, complete sequence	100	5587	16306	5460	100	0	34.2635	97.7269
100	NODE_2_length_21887_cov_6.240625_component_0	NZ_CP015072.1	NZ_CP015072.1 Escherichia coli strain Ecol_743 plasmid pEC743_3, complete sequence	100	21887	65196	15175	100	0	33.5711	69.3334
100	NODE_2_length_21887_cov_6.240625_component_0	NZ_CP046261.1	NZ_CP046261.1 Escherichia coli strain ECO2947 plasmid p2947-NDM5, complete sequence	100	21887	66053	15175	100	0	33.1355	69.3334
100	NODE_2_length_21887_cov_6.240625_component_0	NZ_CP043945.1	NZ_CP043945.1 Escherichia coli strain AR216.2b plasmid pMPCMY-2, complete sequence	100	21887	66573	20985	100	0	32.8767	95.8788
100	NODE_2_length_21887_cov_6.240625_component_0	NZ_CP043949.1	NZ_CP043949.1 Escherichia coli strain AR202.2 plasmid pMPCMY-2, complete sequence	100	21887	66611	20988	99.995	0	32.8579	95.8925
100	NODE_2_length_21887_cov_6.240625_component_0	NZ_CP043229.1	NZ_CP043229.1 Escherichia coli strain Ec-050 plasmid pEc-050-CMY-2, complete sequence	100	21887	67616	20988	99.995	0	32.3696	95.8925
100	NODE_2_length_21887_cov_6.240625_component_0	NZ_CP023828.1	NZ_CP023828.1 Escherichia coli strain 4/4 plasmid p4_4.2, complete sequence	100	21887	67839	15828	99.994	0	32.2632	72.3169
100	NODE_2_length_21887_cov_6.240625_component_0	NZ_CP033629.1	NZ_CP033629.1 Klebsiella pneumoniae strain 4743 plasmid unnamed4, complete sequence	100	21887	67867	15175	100	0	32.2498	69.3334
100	NODE_2_length_21887_cov_6.240625_component_0	NZ_CP042338.1	NZ_CP042338.1 Escherichia coli strain GZ04-0086 plasmid pNDM5-GZ04_2, complete sequence	100	21887	68545	15175	100	0	31.9308	69.3334
100	NODE_2_length_21887_cov_6.240625_component_0	NZ_CP019910.1	NZ_CP019910.1 Escherichia coli strain MDR_56 plasmid unnamed4, complete sequence	100	21887	68786	15175	99.993	0	31.819	69.3334
100	NODE_2_length_21887_cov_6.240625_component_0	NC_019424.1	NC_019424.1 Escherichia coli plasmid pFOS-HK151325, complete sequence	100	21887	69768	15175	99.993	0	31.3711	69.3334
100	NODE_2_length_21887_cov_6.240625_component_0	NZ_CP023733.1	NZ_CP023733.1 Escherichia coli strain FORC 064 plasmid pFORC64.2, complete sequence	100	21887	70107	15175	99.993	0	31.2194	69.3334
100	NODE_2_length_21887_cov_6.240625_component_0	MN101854.1	MN101854.1 Escherichia coli strain 13ZX36 plasmid p13ZX36-70, complete sequence	100	21887	70593	15177	99.987	0	31.0045	69.3425
100	NODE_2_length_21887_cov_6.240625_component_0	NZ_CP034932.1	NZ_CP034932.1 Shigella flexneri strain 2013C-3749 plasmid p2013C-3749-1, complete sequence	100	21887	71053	15175	99.993	0	30.8038	69.3334
100	NODE_2_length_21887_cov_6.240625_component_0	AP014876.1	AP014876.1 Escherichia coli plasmid pV021-b DNA, complete sequence, strain: V021	100	21887	71214	21003	99.914	0	30.7341	95.9611
100	NODE_5_length_5587_cov_4.434982_component_0	NZ_CP031717.1	NZ_CP031717.1 Klebsiella pneumoniae strain WCHKP3 plasmid p1_020003, complete sequence	100	5587	18218	5460	100	0	30.6675	97.7269
100	NODE_5_length_5587_cov_4.434982_component_0	KX839210.1	KX839210.1 Klebsiella pneumoniae strain KP1814 plasmid pKP1814-4, complete sequence	100	5587	18266	5460	100	0	30.5869	97.7269
100	NODE_2_length_21887_cov_6.240625_component_0	NZ_CP029974.1	NZ_CP029974.1 Escherichia coli strain 51008369SK1 plasmid p51008369SK1_A, complete sequence	100	21887	71718	20988	99.995	0	30.5181	95.8925
100	NODE_2_length_21887_cov_6.240625_component_0	NZ_CP016389.1	NZ_CP016389.1 Salmonella enterica subsp. enterica serovar Typhimurium strain 13-931 plasmid pESBL931, complete sequence	99	21887	68117	15103	100	0	32.1315	69.0044
100	NODE_2_length_21887_cov_6.240625_component_0	NZ_CP011135.1	NZ_CP011135.1 Escherichia coli VR50 plasmid pVR50A, complete sequence	99	21887	70533	15175	99.993	0	31.0309	69.3334
100	NODE_2_length_21887_cov_6.240625_component_0	AP019705.1	AP019705.1 Escherichia coli O145:H28 10942 plasmid pO145_10942_2 DNA, complete genome	99	21887	71161	11340	95.485	0	30.757	51.8116
100	NODE_2_length_21887_cov_6.240625_component_0	LT174531.1	LT174531.1 Shigella sonnei plasmid pEG430-2, strain EG0430	97	21887	68999	9462	99.112	0	31.7207	43.2311
100	NODE_2_length_21887_cov_6.240625_component_0	NZ_CP029578.1	NZ_CP029578.1 Escherichia coli strain DA33135 plasmid pDA33135-70, complete sequence	97	21887	70197	5872	99.472	0	31.1794	26.8287
100	NODE_2_length_21887_cov_6.240625_component_0	NZ_CP031804.1	NZ_CP031804.1 Klebsiella pneumoniae strain MSB1_8A-sc-2280397 plasmid unnamed4, complete sequence	97	21887	70656	9462	99.112	0	30.9768	43.2311
100	NODE_2_length_21887_cov_6.240625_component_0	NZ_LR130558.1	NZ_LR130558.1 Escherichia coli strain MS14385 genome assembly, plasmid: 4	96	21887	52792	20290	99.246	0	41.4589	92.7034
100	NODE_2_length_21887_cov_6.240625_component_0	NZ_CP048362.1	NZ_CP048362.1 Escherichia coli strain 53 plasmid p53_C, complete sequence	96	21887	69538	9905	97.749	0	31.4749	45.2552
100	NODE_2_length_21887_cov_6.240625_component_0	NC_019072.1	NC_019072.1 Escherichia coli plasmid pHK08, complete sequence	96	21887	69812	15148	100	0	31.3513	69.21
100	NODE_2_length_21887_cov_6.240625_component_0	NZ_LT985272.1	NZ_LT985272.1 Escherichia coli strain 506 plasmid RCS62_pI, complete sequence	96	21887	70033	15175	100	0	31.2524	69.3334
100	NODE_2_length_21887_cov_6.240625_component_0	LC163971.1	LC163971.1 Escherichia coli O145:NM str. 12E70 plasmid pSTEC-O145-12E70-1 DNA, complete sequence, strain: 12E70	96	21887	70251	21003	99.914	0	31.1554	95.9611
100	NODE_2_length_21887_cov_6.240625_component_0	NC_019057.1	NC_019057.1 Escherichia coli plasmid pHK01, complete sequence	96	21887	70262	15175	100	0	31.1506	69.3334
100	NODE_2_length_21887_cov_6.240625_component_0	NZ_CP032205.1	NZ_CP032205.1 Escherichia coli strain AR_0013 plasmid unnamed, complete sequence	96	21887	70275	15175	100	0	31.1448	69.3334
100	NODE_2_length_21887_cov_6.240625_component_0	NC_013727.1	NC_013727.1 Shigella sonnei plasmid pEG356 complete sequence	96	21887	70275	15175	100	0	31.1448	69.3334
100	NODE_2_length_21887_cov_6.240625_component_0	NZ_LT985214.1	NZ_LT985214.1 Escherichia coli strain 649 plasmid RCS101_p, complete sequence	96	21887	70309	15175	99.993	0	31.1297	69.3334
100	NODE_2_length_21887_cov_6.240625_component_0	NZ_LT985274.1	NZ_LT985274.1 Escherichia coli strain 723 plasmid RCS66_p, complete sequence	96	21887	70325	15175	100	0	31.1226	69.3334
100	NODE_2_length_21887_cov_6.240625_component_0	NC_019071.1	NC_019071.1 Escherichia coli plasmid pHK09, complete sequence	96	21887	70382	15176	99.842	0	31.0974	69.338
100	NODE_2_length_21887_cov_6.240625_component_0	KU318420.1	KU318420.1 Klebsiella pneumoniae strain KP04 plasmid pKP04CTXM, complete sequence	96	21887	71141	15175	99.763	0	30.7657	69.3334
100	NODE_2_length_21887_cov_6.240625_component_0	KU932024.1	KU932024.1 Escherichia coli plasmid pEC13, complete sequence	96	21887	71656	15175	99.993	0	30.5445	69.3334
100	NODE_2_length_21887_cov_6.240625_component_0	NC_011812.1	NC_011812.1 Escherichia coli plasmid pO26-L, complete sequence	96	21887	72946	13447	99.993	0	30.0044	61.4383
100	NODE_2_length_21887_cov_6.240625_component_0	NZ_CP027554.1	NZ_CP027554.1 Escherichia coli strain 2013C-3513 plasmid unnamed1	95	21887	70129	11341	95.477	0	31.2096	51.8161
100	NODE_2_length_21887_cov_6.240625_component_0	NZ_CP033881.1	NZ_CP033881.1 Escherichia coli strain 50579417 plasmid p50579417_4, complete sequence	93	21887	61890	5875	98.485	0	35.3644	26.8424
100	NODE_2_length_21887_cov_6.240625_component_0	NZ_CP014112.1	NZ_CP014112.1 Escherichia coli strain FDAARGOS_144 plasmid unnamed2, complete sequence	93	21887	69183	10911	98.369	0	31.6364	49.8515
100	NODE_2_length_21887_cov_6.240625_component_0	NC_013542.1	NC_013542.1 Klebsiella pneumoniae plasmid pKF3-70, complete sequence	93	21887	70057	9447	99.111	0	31.2417	43.1626
100	NODE_2_length_21887_cov_6.240625_component_0	NC_016039.1	NC_016039.1 Escherichia coli plasmid pHK17a, complete sequence	93	21887	70060	5845	98.512	0	31.2404	26.7054
100	NODE_2_length_21887_cov_6.240625_component_0	KU695535.1	KU695535.1 Escherichia coli plasmid pMEX01, complete sequence	93	21887	70093	9454	97.514	0	31.2257	43.1946
100	NODE_2_length_21887_cov_6.240625_component_0	NZ_CP018973.1	NZ_CP018973.1 Escherichia coli strain Ecol_545 plasmid pEC545_3, complete sequence	93	21887	70152	5875	99.455	0	31.1994	26.8424
100	NODE_2_length_21887_cov_6.240625_component_0	NZ_CP031852.1	NZ_CP031852.1 Klebsiella pneumoniae strain 121 plasmid pKP121-3, complete sequence	93	21887	70498	9462	98.975	0	31.0463	43.2311
100	NODE_2_length_21887_cov_6.240625_component_0	NZ_CP027536.1	NZ_CP027536.1 Escherichia coli strain AR_0081 plasmid unnamed3, complete sequence	93	21887	72482	7831	97.663	0	30.1965	35.7792
101	NODE_3_length_26443_cov_21.249012_component_0	NZ_LT985309.1	NZ_LT985309.1 Escherichia coli strain CIP106223 plasmid RCS93_pI, complete sequence	99	26443	83523	10977	99.909	0	31.6595	41.5119
103	NODE_1_length_34080_cov_20.604011_component_0	NZ_CP014668.1	NZ_CP014668.1 Escherichia coli strain ECONIH2 plasmid pECO-bc6, complete sequence	100	34080	101201	19130	99.718	0	33.6756	56.1326
103	NODE_1_length_34080_cov_20.604011_component_0	NZ_LT985309.1	NZ_LT985309.1 Escherichia coli strain CIP106223 plasmid RCS93_pI, complete sequence	94	34080	83523	19130	99.686	0	40.8031	56.1326
104	NODE_8_length_5280_cov_54.840675_component_5	NZ_CP032525.1	NZ_CP032525.1 Shigella sonnei strain AR_0030 plasmid unnamed2, complete sequence	100	5280	5933	4585	99.804	0	88.9938	86.8371
104	NODE_8_length_5280_cov_54.840675_component_5	CP043543.1	CP043543.1 Escherichia coli strain F2_81 plasmid pF2_18C_Col	99	5280	9683	2879	97.152	0	54.5286	54.5265
104	NODE_1_length_74276_cov_12.232748_component_0	CP048648.1	CP048648.1 Escherichia coli strain GW-AmxH19 plasmid unnamed, complete sequence	97	74276	126964	30244	99.593	0	58.5016	40.7184
104	NODE_1_length_74276_cov_12.232748_component_0	NZ_CP012634.1	NZ_CP012634.1 Escherichia coli strain SF-166 plasmid pSF-166-1, complete sequence	96	74276	114221	54687	99.896	0	65.0283	73.6267
104	NODE_1_length_74276_cov_12.232748_component_0	NZ_LR130563.1	NZ_LR130563.1 Escherichia coli strain MS14384 genome assembly, plasmid: 2	96	74276	114230	54687	99.894	0	65.0232	73.6267
104	NODE_1_length_74276_cov_12.232748_component_0	NZ_CP028321.1	NZ_CP028321.1 Escherichia coli O18:H1 strain CFSAN067215 plasmid p0.1229_1, complete sequence	96	74276	114229	54687	99.894	0	65.0238	73.6267
104	NODE_1_length_74276_cov_12.232748_component_0	NZ_CP014496.1	NZ_CP014496.1 Escherichia coli strain SaT040 plasmid pSaT040, complete sequence	96	74276	114223	54687	99.883	0	65.0272	73.6267
104	NODE_1_length_74276_cov_12.232748_component_0	NZ_CP014523.1	NZ_CP014523.1 Escherichia coli strain ZH063 plasmid pZH063_1, complete sequence	96	74276	114223	40871	99.861	0	65.0272	55.0258
104	NODE_1_length_74276_cov_12.232748_component_0	NZ_CP014668.1	NZ_CP014668.1 Escherichia coli strain ECONIH2 plasmid pECO-bc6, complete sequence	96	74276	101201	39478	99.866	0	73.3945	53.1504
104	NODE_1_length_74276_cov_12.232748_component_0	NZ_CP007150.1	NZ_CP007150.1 Escherichia coli RS218 plasmid pRS218, complete sequence	96	74276	114231	39480	99.863	0	65.0226	53.1531
104	NODE_1_length_74276_cov_12.232748_component_0	NC_007941.1	NC_007941.1 Escherichia coli UTI89 plasmid pUTI89, complete sequence	96	74276	114230	39478	99.863	0	65.0232	53.1504
104	NODE_1_length_74276_cov_12.232748_component_0	NC_013175.1	NC_013175.1 Escherichia coli plasmid pEC14_114, complete sequence	96	74276	114222	39478	99.825	0	65.0278	53.1504
104	NODE_1_length_74276_cov_12.232748_component_0	NC_017630.1	NC_017630.1 Escherichia coli UM146 plasmid pUM146, complete sequence	96	74276	114550	39682	99.463	0	64.8416	53.4251
104	NODE_1_length_74276_cov_12.232748_component_0	NZ_CP014110.1	NZ_CP014110.1 Escherichia coli strain FDAARGOS_144 plasmid unnamed1, complete sequence	96	74276	115764	38782	99.923	0	64.1616	52.2134
104	NODE_1_length_74276_cov_12.232748_component_0	NZ_LR130565.1	NZ_LR130565.1 Escherichia coli strain MS14387 genome assembly, plasmid: 2	96	74276	133379	30242	99.904	0	55.6879	40.7157
104	NODE_1_length_74276_cov_12.232748_component_0	NZ_CP014493.1	NZ_CP014493.1 Escherichia coli strain MVAST0167 plasmid pMVAST0167_1, complete sequence	96	74276	128305	30242	99.864	0	57.8902	40.7157
104	NODE_1_length_74276_cov_12.232748_component_0	NZ_CP030770.1	NZ_CP030770.1 Escherichia coli strain 2017C-4173W12 plasmid p2017C-4173W12, complete sequence	96	74276	149680	29693	99.98	0	49.6232	39.9766
104	NODE_1_length_74276_cov_12.232748_component_0	NZ_CP015160.1	NZ_CP015160.1 Escherichia coli strain Eco889 plasmid pECO-fce, complete sequence	96	74276	212180	30260	99.019	0	35.0061	40.7399
104	NODE_1_length_74276_cov_12.232748_component_0	NC_013655.1	NC_013655.1 Escherichia coli SE15 plasmid pECSF1, complete sequence	96	74276	122345	28485	99.895	0	60.7103	38.3502
104	NODE_1_length_74276_cov_12.232748_component_0	NZ_CP015131.1	NZ_CP015131.1 Klebsiella pneumoniae strain Kpn555 plasmid pKPN-7c3, complete sequence	96	74276	142858	25286	99.893	0	51.9929	34.0433
104	NODE_1_length_74276_cov_12.232748_component_0	NZ_AP018785.1	NZ_AP018785.1 Escherichia coli SK1144 plasmid pSK1144, nearly complete genome	94	74276	169561	15842	99.672	0	43.8049	21.3286
104	NODE_1_length_74276_cov_12.232748_component_0	NZ_CP029577.1	NZ_CP029577.1 Escherichia coli strain DA33135 plasmid pDA33135-139, complete sequence	90	74276	139191	14830	99.177	0	53.3626	19.9661
105	NODE_2_length_5280_cov_10.444401_component_1	NZ_CP032525.1	NZ_CP032525.1 Shigella sonnei strain AR_0030 plasmid unnamed2, complete sequence	100	5280	5933	3281	99.878	0	88.9938	62.1402
105	NODE_2_length_5280_cov_10.444401_component_1	CP043543.1	CP043543.1 Escherichia coli strain F2_81 plasmid pF2_18C_Col	99	5280	9683	3572	97.788	0	54.5286	67.6515
106	NODE_4_length_16033_cov_7.070036_component_0	NZ_CP027333.1	NZ_CP027333.1 Escherichia coli strain 2013C-3277 plasmid unnamed2	100	16033	46866	16033	98.94	0	34.2103	100
106	NODE_10_length_6987_cov_34.445773_component_6	CP043543.1	CP043543.1 Escherichia coli strain F2_81 plasmid pF2_18C_Col	100	6987	9683	4254	99.694	0	72.1574	60.8845
106	NODE_15_length_4201_cov_61.309524_component_9	NZ_CP035481.1	NZ_CP035481.1 Escherichia coli strain U13A plasmid pU13A_D, complete sequence	100	4201	8166	4218	97.202	0	51.445	100.405
106	NODE_1_length_35581_cov_6.992723_component_1	NZ_CP012634.1	NZ_CP012634.1 Escherichia coli strain SF-166 plasmid pSF-166-1, complete sequence	99	35581	114221	35456	99.712	0	31.151	99.6487
106	NODE_1_length_35581_cov_6.992723_component_1	NC_007941.1	NC_007941.1 Escherichia coli UTI89 plasmid pUTI89, complete sequence	99	35581	114230	35462	99.69	0	31.1486	99.6656
106	NODE_1_length_35581_cov_6.992723_component_1	NZ_CP028321.1	NZ_CP028321.1 Escherichia coli O18:H1 strain CFSAN067215 plasmid p0.1229_1, complete sequence	99	35581	114229	35462	99.69	0	31.1488	99.6656
106	NODE_1_length_35581_cov_6.992723_component_1	NZ_LR130563.1	NZ_LR130563.1 Escherichia coli strain MS14384 genome assembly, plasmid: 2	99	35581	114230	35462	99.687	0	31.1486	99.6656
106	NODE_1_length_35581_cov_6.992723_component_1	NZ_CP007150.1	NZ_CP007150.1 Escherichia coli RS218 plasmid pRS218, complete sequence	99	35581	114231	35463	99.687	0	31.1483	99.6684
106	NODE_1_length_35581_cov_6.992723_component_1	NZ_CP014523.1	NZ_CP014523.1 Escherichia coli strain ZH063 plasmid pZH063_1, complete sequence	99	35581	114223	35462	99.681	0	31.1505	99.6656
106	NODE_1_length_35581_cov_6.992723_component_1	NZ_CP014496.1	NZ_CP014496.1 Escherichia coli strain SaT040 plasmid pSaT040, complete sequence	99	35581	114223	35462	99.679	0	31.1505	99.6656
106	NODE_1_length_35581_cov_6.992723_component_1	NZ_CP014668.1	NZ_CP014668.1 Escherichia coli strain ECONIH2 plasmid pECO-bc6, complete sequence	99	35581	101201	35486	99.622	0	35.1587	99.733
106	NODE_1_length_35581_cov_6.992723_component_1	NC_013175.1	NC_013175.1 Escherichia coli plasmid pEC14_114, complete sequence	99	35581	114222	35463	99.614	0	31.1507	99.6684
106	NODE_1_length_35581_cov_6.992723_component_1	NC_017630.1	NC_017630.1 Escherichia coli UM146 plasmid pUM146, complete sequence	99	35581	114550	35466	99.476	0	31.0615	99.6768
106	NODE_1_length_35581_cov_6.992723_component_1	NZ_CP014110.1	NZ_CP014110.1 Escherichia coli strain FDAARGOS_144 plasmid unnamed1, complete sequence	99	35581	115764	24201	99.686	0	30.7358	68.0166
106	NODE_3_length_20705_cov_6.652785_component_2	KU043116.1	KU043116.1 Escherichia coli strain Y5 plasmid pECY56, complete sequence	99	20705	61695	15129	99.57	0	33.5603	73.0693
106	NODE_2_length_28072_cov_8.042226_component_0	NC_025180.1	NC_025180.1 Escherichia coli plasmid pC23-89, complete sequence	98	28072	89513	27506	99.927	0	31.3608	97.9838
106	NODE_2_length_28072_cov_8.042226_component_0	NZ_LT985281.1	NZ_LT985281.1 Escherichia coli strain B1-54 plasmid RCS71_p, complete sequence	98	28072	91634	16046	99.994	0	30.6349	57.1602
106	NODE_2_length_28072_cov_8.042226_component_0	NC_024976.1	NC_024976.1 Escherichia coli strain ESBL117 plasmid pESBL-117, complete sequence	98	28072	89503	16046	99.994	0	31.3643	57.1602
106	NODE_2_length_28072_cov_8.042226_component_0	NZ_LT985236.1	NZ_LT985236.1 Escherichia coli strain 641 genome assembly, plasmid: RCS33_pI	98	28072	88922	15941	99.987	0	31.5692	56.7861
106	NODE_2_length_28072_cov_8.042226_component_0	NZ_LT985238.1	NZ_LT985238.1 Escherichia coli strain 692 genome assembly, plasmid: RCS29_pI	98	28072	89006	15939	99.987	0	31.5394	56.779
106	NODE_3_length_20705_cov_6.652785_component_2	NZ_CP020494.1	NZ_CP020494.1 Salmonella enterica subsp. enterica strain 08-00436 plasmid pSE08-00436-2, complete sequence	98	20705	54067	12564	95.893	0	38.2951	60.681
106	NODE_4_length_16033_cov_7.070036_component_0	NZ_CP011337.1	NZ_CP011337.1 Escherichia coli O104:H4 str. C227-11 isolate 368 shch plasmid unnamed, complete sequence	98	16033	17818	15701	98.936	0	89.982	97.9293
106	NODE_2_length_28072_cov_8.042226_component_0	NZ_CP016520.1	NZ_CP016520.1 Salmonella enterica subsp. enterica serovar Heidelberg strain CE-R2-11-0435 plasmid pCE-R2-11-0435_92, complete sequence	97	28072	92323	12305	99.992	0	30.4063	43.8337
107	NODE_1_length_35017_cov_6.059444_component_0	NZ_CP014523.1	NZ_CP014523.1 Escherichia coli strain ZH063 plasmid pZH063_1, complete sequence	100	35017	114223	20067	99.816	0	30.6567	57.3065
107	NODE_1_length_35017_cov_6.059444_component_0	NZ_CP014496.1	NZ_CP014496.1 Escherichia coli strain SaT040 plasmid pSaT040, complete sequence	100	35017	114223	20067	99.811	0	30.6567	57.3065
107	NODE_1_length_35017_cov_6.059444_component_0	NZ_CP014668.1	NZ_CP014668.1 Escherichia coli strain ECONIH2 plasmid pECO-bc6, complete sequence	100	35017	101201	20067	99.811	0	34.6014	57.3065
107	NODE_1_length_35017_cov_6.059444_component_0	NC_007941.1	NC_007941.1 Escherichia coli UTI89 plasmid pUTI89, complete sequence	100	35017	114230	20067	99.806	0	30.6548	57.3065
107	NODE_1_length_35017_cov_6.059444_component_0	NZ_CP007150.1	NZ_CP007150.1 Escherichia coli RS218 plasmid pRS218, complete sequence	100	35017	114231	20067	99.806	0	30.6546	57.3065
107	NODE_1_length_35017_cov_6.059444_component_0	NZ_CP012634.1	NZ_CP012634.1 Escherichia coli strain SF-166 plasmid pSF-166-1, complete sequence	100	35017	114221	20067	99.796	0	30.6572	57.3065
107	NODE_1_length_35017_cov_6.059444_component_0	NC_017630.1	NC_017630.1 Escherichia coli UM146 plasmid pUM146, complete sequence	100	35017	114550	20067	99.796	0	30.5692	57.3065
107	NODE_1_length_35017_cov_6.059444_component_0	NC_013175.1	NC_013175.1 Escherichia coli plasmid pEC14_114, complete sequence	100	35017	114222	20067	99.776	0	30.657	57.3065
107	NODE_1_length_35017_cov_6.059444_component_0	NZ_CP014110.1	NZ_CP014110.1 Escherichia coli strain FDAARGOS_144 plasmid unnamed1, complete sequence	100	35017	115764	14194	99.739	0	30.2486	40.5346
107	NODE_1_length_35017_cov_6.059444_component_0	NZ_CP028321.1	NZ_CP028321.1 Escherichia coli O18:H1 strain CFSAN067215 plasmid p0.1229_1, complete sequence	100	35017	114229	13471	99.74	0	30.6551	38.4699
107	NODE_1_length_35017_cov_6.059444_component_0	NZ_LR130563.1	NZ_LR130563.1 Escherichia coli strain MS14384 genome assembly, plasmid: 2	100	35017	114230	11689	99.692	0	30.6548	33.3809
107	NODE_6_length_6694_cov_6.407187_component_0	KT988019.1	KT988019.1 Escherichia coli strain V282 plasmid geEcoV282_1, complete sequence	100	6694	16306	6443	99.984	0	41.0524	96.2504
107	NODE_11_length_5293_cov_56.578204_component_2	NZ_CP030334.1	NZ_CP030334.1 Escherichia coli strain AR_451 plasmid unnamed7	100	5293	7588	5102	99.941	0	69.7549	96.3915
107	NODE_11_length_5293_cov_56.578204_component_2	AP019554.1	AP019554.1 Klebsiella pneumoniae TUM17816 plasmid pMTY17816_OXA48 DNA, complete sequence	100	5293	7872	3399	100	0	67.2383	64.2169
107	NODE_11_length_5293_cov_56.578204_component_2	AP019557.1	AP019557.1 Klebsiella pneumoniae TUM17823 plasmid pMTY17823_OXA48 DNA, complete sequence	100	5293	7872	3399	100	0	67.2383	64.2169
107	NODE_11_length_5293_cov_56.578204_component_2	NZ_CP048364.1	NZ_CP048364.1 Escherichia coli strain 53 plasmid p53_E-OXA48, complete sequence	100	5293	7872	3399	99.588	0	67.2383	64.2169
107	NODE_1_length_35017_cov_6.059444_component_0	NZ_CP023821.1	NZ_CP023821.1 Escherichia coli strain 7/2 plasmid p7_2.1, complete sequence	99	35017	113737	34620	99.928	0	30.7877	98.8663
107	NODE_1_length_35017_cov_6.059444_component_0	NZ_LT985309.1	NZ_LT985309.1 Escherichia coli strain CIP106223 plasmid RCS93_pI, complete sequence	94	35017	83523	20067	99.736	0	41.925	57.3065
107	NODE_2_length_29934_cov_6.411481_component_0	NZ_LR130558.1	NZ_LR130558.1 Escherichia coli strain MS14385 genome assembly, plasmid: 4	90	29934	52792	9911	97.578	0	56.7018	33.1095
108	NODE_1_length_83174_cov_21.307693_component_0	NZ_LT985226.1	NZ_LT985226.1 Escherichia coli strain 525 plasmid RCS27_p, complete sequence	96	83174	118656	31967	99.987	0	70.0968	38.4339
108	NODE_1_length_83174_cov_21.307693_component_0	NZ_LT985219.1	NZ_LT985219.1 Escherichia coli strain 497 plasmid RCS21_p, complete sequence	94	83174	121741	31968	99.972	0	68.3205	38.4351
108	NODE_1_length_83174_cov_21.307693_component_0	NZ_CP021289.1	NZ_CP021289.1 Escherichia coli strain PA45B plasmid pPA45B, complete sequence	94	83174	147172	31964	99.944	0	56.5148	38.4303
109	NODE_1_length_53825_cov_14.951469_component_0	NZ_CP033091.2	NZ_CP033091.2 Escherichia coli DSM 30083 = JCM 1649 = ATCC 11775 plasmid unnamed, complete sequence	100	53825	131333	51294	99.942	0	40.9836	95.2977
109	NODE_1_length_53825_cov_14.951469_component_0	NZ_CP020546.1	NZ_CP020546.1 Escherichia coli strain ZJ3920 plasmid pZJ3920-1, complete sequence	100	53825	133639	38914	99.964	0	40.2764	72.2973
109	NODE_1_length_53825_cov_14.951469_component_0	NZ_CP026854.1	NZ_CP026854.1 Escherichia coli strain MS7163 plasmid pMS7163A, complete sequence	100	53825	133843	53842	99.9	0	40.215	100.032
109	NODE_1_length_53825_cov_14.951469_component_0	NC_011747.1	NC_011747.1 Escherichia coli S88 plasmid pECOS88, complete sequence	100	53825	133853	49161	99.904	0	40.212	91.3349
109	NODE_1_length_53825_cov_14.951469_component_0	KY007017.1	KY007017.1 Escherichia coli strain 14.3-R4 plasmid pCERC9, complete sequence	100	53825	135661	32272	99.895	0	39.6761	59.9573
109	NODE_1_length_53825_cov_14.951469_component_0	MH195200.1	MH195200.1 Escherichia coli strain 2009-52 plasmid pSDJ2009-52F, complete sequence	100	53825	138553	53843	99.922	0	38.8479	100.033
109	NODE_1_length_53825_cov_14.951469_component_0	MK461928.1	MK461928.1 Escherichia coli strain F2_14D plasmid pF2_14D_F, complete sequence	100	53825	139372	47424	99.914	0	38.6197	88.1078
109	NODE_1_length_53825_cov_14.951469_component_0	KU664810.1	KU664810.1 Escherichia coli strain 11.3-R3 plasmid pCERC5, complete sequence	100	53825	142359	32273	99.898	0	37.8093	59.9591
109	NODE_1_length_53825_cov_14.951469_component_0	MK461929.1	MK461929.1 Escherichia coli strain 2009_36 plasmid p2009_36_F, complete sequence	100	53825	143671	47426	99.92	0	37.4641	88.1115
109	NODE_1_length_53825_cov_14.951469_component_0	KU578032.1	KU578032.1 Escherichia coli plasmid pCERC4, complete sequence	100	53825	143812	36172	99.903	0	37.4273	67.203
109	NODE_1_length_53825_cov_14.951469_component_0	NZ_CP010316.1	NZ_CP010316.1 Escherichia coli strain 789 plasmid pAPEC-O78-ColV	100	53825	144859	41483	99.942	0	37.1568	77.0701
109	NODE_1_length_53825_cov_14.951469_component_0	NC_018966.1	NC_018966.1 Salmonella enterica subsp. enterica serovar Kentucky plasmid pSSAP03302A, complete sequence	100	53825	146002	50041	99.914	0	36.8659	92.9698
109	NODE_1_length_53825_cov_14.951469_component_0	NC_018954.1	NC_018954.1 Salmonella enterica subsp. enterica serovar Kentucky plasmid pCS0010A, complete sequence	100	53825	146811	50041	99.91	0	36.6628	92.9698
109	NODE_1_length_53825_cov_14.951469_component_0	CP027485.1	CP027485.1 Escherichia coli strain 2013C-4390 plasmid unnamed, complete sequence	100	53825	147394	53851	99.905	0	36.5178	100.048
109	NODE_1_length_53825_cov_14.951469_component_0	KP398867.1	KP398867.1 Escherichia coli strain DB04277 plasmid pDB4277, complete sequence	100	53825	147837	35698	99.969	0	36.4083	66.3223
109	NODE_1_length_53825_cov_14.951469_component_0	NZ_CP012636.1	NZ_CP012636.1 Escherichia coli strain SF-088 plasmid pSF-088-1, complete sequence	100	53825	149683	53843	99.905	0	35.9593	100.033
109	NODE_1_length_53825_cov_14.951469_component_0	NZ_CP014489.1	NZ_CP014489.1 Escherichia coli strain G749 plasmid pG749_1, complete sequence	100	53825	149732	53843	99.92	0	35.9476	100.033
109	NODE_1_length_53825_cov_14.951469_component_0	NZ_CP018994.1	NZ_CP018994.1 Escherichia coli strain Ecol_AZ147 plasmid pECAZ147_1, complete sequence	100	53825	154853	41784	99.909	0	34.7588	77.6294
109	NODE_1_length_53825_cov_14.951469_component_0	NZ_CP026940.1	NZ_CP026940.1 Escherichia coli strain 1896 plasmid p1896-1, complete sequence	100	53825	155172	51296	99.92	0	34.6873	95.3014
109	NODE_1_length_53825_cov_14.951469_component_0	NZ_CP012113.1	NZ_CP012113.1 Escherichia coli strain PSUO78 plasmid pPSUO78_1, complete sequence	98	53825	132464	26323	99.844	0	40.6337	48.9048
109	NODE_1_length_53825_cov_14.951469_component_0	NZ_CP025403.1	NZ_CP025403.1 Escherichia coli strain MS8345 plasmid pMS8345B, complete sequence	96	53825	133281	30662	99.896	0	40.3846	56.9661
109	NODE_1_length_53825_cov_14.951469_component_0	LC484363.1	LC484363.1 Escherichia coli C1 plasmid pColV-C1 DNA, complete sequence	94	53825	124394	34559	99.077	0	43.2698	64.2062
109	NODE_1_length_53825_cov_14.951469_component_0	NZ_CP019018.1	NZ_CP019018.1 Escherichia coli strain Ecol_244 plasmid pEC244_2, complete sequence	91	53825	158911	22447	99.621	0	33.8712	41.7037
109	NODE_1_length_53825_cov_14.951469_component_0	NZ_CP026643.1	NZ_CP026643.1 Escherichia coli strain FORC_082 plasmid pFORC82_2, complete sequence	90	53825	101404	24642	99.428	0	53.0798	45.7817
109	NODE_1_length_53825_cov_14.951469_component_0	NC_011980.1	NC_011980.1 Escherichia coli chi7122 plasmid pAPEC-1, complete sequence	90	53825	103275	24639	99.485	0	52.1181	45.7761
109	NODE_1_length_53825_cov_14.951469_component_0	NZ_LS992172.1	NZ_LS992172.1 Escherichia coli isolate Escherichia coli str. TO73 genome assembly, plasmid: 2	90	53825	117801	23484	99.583	0	45.6915	43.6303
109	NODE_1_length_53825_cov_14.951469_component_0	NZ_CP019268.1	NZ_CP019268.1 Escherichia coli strain 13C1079T plasmid p13C1079T-1, complete sequence	90	53825	125272	24642	99.456	0	42.9665	45.7817
109	NODE_1_length_53825_cov_14.951469_component_0	NZ_CP020934.1	NZ_CP020934.1 Escherichia coli strain HB-Coli0 plasmid unnamed1, complete sequence	90	53825	151137	23484	99.574	0	35.6134	43.6303
109	NODE_1_length_53825_cov_14.951469_component_0	NZ_CP006635.1	NZ_CP006635.1 Escherichia coli PCN033 plasmid p3PCN033, complete sequence	90	53825	161511	24639	99.497	0	33.3259	45.7761
109	NODE_1_length_53825_cov_14.951469_component_0	NZ_CP019251.1	NZ_CP019251.1 Escherichia coli strain 13KWH46 plasmid p13KWH46-1, complete sequence	90	53825	162357	24645	99.424	0	33.1523	45.7873
109	NODE_1_length_53825_cov_14.951469_component_0	MK878891.1	MK878891.1 Escherichia coli strain J53 plasmid pMG336, complete sequence	90	53825	162647	24642	99.464	0	33.0931	45.7817
109	NODE_1_length_53825_cov_14.951469_component_0	MK878890.1	MK878890.1 Escherichia coli strain J53 plasmid pMG337, complete sequence	90	53825	163127	24642	99.464	0	32.9958	45.7817
109	NODE_1_length_53825_cov_14.951469_component_0	CP042897.1	CP042897.1 Escherichia coli strain CFSAN061771 plasmid pCFSAN061771_01, complete sequence	90	53825	167754	24642	99.481	0	32.0857	45.7817
109	NODE_1_length_53825_cov_14.951469_component_0	NZ_LT985293.1	NZ_LT985293.1 Escherichia coli strain 4410-1 plasmid RCS79_p, complete sequence	90	53825	168237	24639	99.464	0	31.9936	45.7761
109	NODE_1_length_53825_cov_14.951469_component_0	NZ_CP021087.1	NZ_CP021087.1 Escherichia coli strain 13P460A plasmid p13P460A-2, complete sequence	90	53825	169505	23484	99.578	0	31.7542	43.6303
109	NODE_1_length_53825_cov_14.951469_component_0	NZ_CP022166.1	NZ_CP022166.1 Escherichia coli strain M160133 plasmid pM160133_p2, complete sequence	90	53825	173624	24642	99.477	0	31.0009	45.7817
109	NODE_1_length_53825_cov_14.951469_component_0	NZ_CP010141.1	NZ_CP010141.1 Escherichia coli strain D3 plasmid A, complete sequence	90	53825	174041	24642	99.46	0	30.9266	45.7817
112	NODE_1_length_49254_cov_11.836811_component_0	MH195200.1	MH195200.1 Escherichia coli strain 2009-52 plasmid pSDJ2009-52F, complete sequence	100	49254	138553	49254	99.988	0	35.5489	100
112	NODE_1_length_49254_cov_11.836811_component_0	NZ_CP014489.1	NZ_CP014489.1 Escherichia coli strain G749 plasmid pG749_1, complete sequence	100	49254	149732	49254	99.988	0	32.8948	100
112	NODE_1_length_49254_cov_11.836811_component_0	NC_018954.1	NC_018954.1 Salmonella enterica subsp. enterica serovar Kentucky plasmid pCS0010A, complete sequence	100	49254	146811	49254	99.978	0	33.5493	100
112	NODE_1_length_49254_cov_11.836811_component_0	CP027485.1	CP027485.1 Escherichia coli strain 2013C-4390 plasmid unnamed, complete sequence	100	49254	147394	49259	99.976	0	33.4166	100.01
112	NODE_1_length_49254_cov_11.836811_component_0	NC_018966.1	NC_018966.1 Salmonella enterica subsp. enterica serovar Kentucky plasmid pSSAP03302A, complete sequence	100	49254	146002	49254	99.976	0	33.7352	100
112	NODE_1_length_49254_cov_11.836811_component_0	NZ_CP012636.1	NZ_CP012636.1 Escherichia coli strain SF-088 plasmid pSF-088-1, complete sequence	100	49254	149683	49254	99.974	0	32.9055	100
112	NODE_1_length_49254_cov_11.836811_component_0	NZ_CP026854.1	NZ_CP026854.1 Escherichia coli strain MS7163 plasmid pMS7163A, complete sequence	100	49254	133843	49255	99.931	0	36.7998	100.002
112	NODE_1_length_49254_cov_11.836811_component_0	MK461929.1	MK461929.1 Escherichia coli strain 2009_36 plasmid p2009_36_F, complete sequence	100	49254	143671	47162	99.994	0	34.2825	95.7526
112	NODE_1_length_49254_cov_11.836811_component_0	MK461928.1	MK461928.1 Escherichia coli strain F2_14D plasmid pF2_14D_F, complete sequence	100	49254	139372	47161	99.983	0	35.34	95.7506
112	NODE_1_length_49254_cov_11.836811_component_0	NZ_CP026940.1	NZ_CP026940.1 Escherichia coli strain 1896 plasmid p1896-1, complete sequence	100	49254	155172	47132	99.989	0	31.7416	95.6917
112	NODE_1_length_49254_cov_11.836811_component_0	NZ_CP033091.2	NZ_CP033091.2 Escherichia coli DSM 30083 = JCM 1649 = ATCC 11775 plasmid unnamed, complete sequence	100	49254	131333	47132	99.968	0	37.5031	95.6917
112	NODE_1_length_49254_cov_11.836811_component_0	NC_011747.1	NC_011747.1 Escherichia coli S88 plasmid pECOS88, complete sequence	100	49254	133853	44999	99.931	0	36.7971	91.3611
112	NODE_1_length_49254_cov_11.836811_component_0	NZ_CP010316.1	NZ_CP010316.1 Escherichia coli strain 789 plasmid pAPEC-O78-ColV	100	49254	144859	41057	99.981	0	34.0013	83.3577
112	NODE_1_length_49254_cov_11.836811_component_0	NZ_CP020546.1	NZ_CP020546.1 Escherichia coli strain ZJ3920 plasmid pZJ3920-1, complete sequence	100	49254	133639	38490	99.971	0	36.856	78.1459
112	NODE_1_length_49254_cov_11.836811_component_0	NZ_CP018994.1	NZ_CP018994.1 Escherichia coli strain Ecol_AZ147 plasmid pECAZ147_1, complete sequence	100	49254	154853	37671	99.989	0	31.8069	76.4831
112	NODE_1_length_49254_cov_11.836811_component_0	KP398867.1	KP398867.1 Escherichia coli strain DB04277 plasmid pDB4277, complete sequence	100	49254	147837	35272	99.991	0	33.3164	71.6125
112	NODE_1_length_49254_cov_11.836811_component_0	KU664810.1	KU664810.1 Escherichia coli strain 11.3-R3 plasmid pCERC5, complete sequence	100	49254	142359	32010	99.991	0	34.5984	64.9896
112	NODE_1_length_49254_cov_11.836811_component_0	KY007017.1	KY007017.1 Escherichia coli strain 14.3-R4 plasmid pCERC9, complete sequence	100	49254	135661	32009	99.988	0	36.3067	64.9876
112	NODE_1_length_49254_cov_11.836811_component_0	KU578032.1	KU578032.1 Escherichia coli plasmid pCERC4, complete sequence	100	49254	143812	32009	99.988	0	34.2489	64.9876
112	NODE_1_length_49254_cov_11.836811_component_0	NZ_CP012113.1	NZ_CP012113.1 Escherichia coli strain PSUO78 plasmid pPSUO78_1, complete sequence	98	49254	132464	25897	99.88	0	37.1829	52.5785
112	NODE_1_length_49254_cov_11.836811_component_0	NZ_CP019018.1	NZ_CP019018.1 Escherichia coli strain Ecol_244 plasmid pEC244_2, complete sequence	98	49254	158911	22447	99.715	0	30.9947	45.574
112	NODE_2_length_37480_cov_10.186571_component_0	NZ_LT838198.1	NZ_LT838198.1 Escherichia coli isolate WI1 isolate genome assembly, plasmid: pWI1-incFII	98	37480	60622	12574	99.38	0	61.8257	33.5486
112	NODE_1_length_49254_cov_11.836811_component_0	NZ_CP006635.1	NZ_CP006635.1 Escherichia coli PCN033 plasmid p3PCN033, complete sequence	97	49254	161511	24213	99.509	0	30.4958	49.1595
112	NODE_1_length_49254_cov_11.836811_component_0	NC_011980.1	NC_011980.1 Escherichia coli chi7122 plasmid pAPEC-1, complete sequence	97	49254	103275	24213	99.5	0	47.6921	49.1595
112	NODE_1_length_49254_cov_11.836811_component_0	MK878890.1	MK878890.1 Escherichia coli strain J53 plasmid pMG337, complete sequence	97	49254	163127	24216	99.48	0	30.1937	49.1656
112	NODE_1_length_49254_cov_11.836811_component_0	MK878891.1	MK878891.1 Escherichia coli strain J53 plasmid pMG336, complete sequence	97	49254	162647	24216	99.48	0	30.2828	49.1656
112	NODE_1_length_49254_cov_11.836811_component_0	NZ_CP010147.1	NZ_CP010147.1 Escherichia coli strain D5 plasmid B, complete genome	97	49254	88754	24216	99.476	0	55.495	49.1656
112	NODE_1_length_49254_cov_11.836811_component_0	NZ_CP019268.1	NZ_CP019268.1 Escherichia coli strain 13C1079T plasmid p13C1079T-1, complete sequence	97	49254	125272	24216	99.471	0	39.3176	49.1656
112	NODE_1_length_49254_cov_11.836811_component_0	NZ_CP019251.1	NZ_CP019251.1 Escherichia coli strain 13KWH46 plasmid p13KWH46-1, complete sequence	97	49254	162357	24219	99.443	0	30.3369	49.1716
112	NODE_1_length_49254_cov_11.836811_component_0	NZ_CP026643.1	NZ_CP026643.1 Escherichia coli strain FORC_082 plasmid pFORC82_2, complete sequence	97	49254	101404	24214	99.451	0	48.572	49.1615
112	NODE_1_length_49254_cov_11.836811_component_0	NZ_LS992172.1	NZ_LS992172.1 Escherichia coli isolate Escherichia coli str. TO73 genome assembly, plasmid: 2	97	49254	117801	23484	99.672	0	41.8112	47.6794
112	NODE_1_length_49254_cov_11.836811_component_0	NZ_CP020934.1	NZ_CP020934.1 Escherichia coli strain HB-Coli0 plasmid unnamed1, complete sequence	97	49254	151137	23484	99.664	0	32.589	47.6794
112	NODE_2_length_37480_cov_10.186571_component_0	NZ_CP041424.1	NZ_CP041424.1 Escherichia coli strain STEC409 plasmid pSTEC409_2, complete sequence	97	37480	81110	15692	99.152	0	46.2089	41.8677
112	NODE_2_length_37480_cov_10.186571_component_0	NZ_CP027439.1	NZ_CP027439.1 Escherichia coli strain 2012C-4221 plasmid unnamed2, complete sequence	96	37480	107188	23615	97.857	0	34.9666	63.0069
112	NODE_2_length_37480_cov_10.186571_component_0	NZ_CP012928.1	NZ_CP012928.1 Salmonella enterica subsp. enterica serovar Heidelberg strain 12-4374 plasmid p12-4374_62, complete sequence	96	37480	62920	12564	99.316	0	59.5677	33.5219
112	NODE_2_length_37480_cov_10.186571_component_0	NZ_CP041428.1	NZ_CP041428.1 Escherichia coli strain STEC388 plasmid pSTEC388_3, complete sequence	96	37480	67626	9033	98.162	0	55.4225	24.1009
112	NODE_1_length_49254_cov_11.836811_component_0	NZ_CP025403.1	NZ_CP025403.1 Escherichia coli strain MS8345 plasmid pMS8345B, complete sequence	95	49254	133281	26501	99.921	0	36.955	53.8048
112	NODE_2_length_37480_cov_10.186571_component_0	NZ_CP031655.1	NZ_CP031655.1 Escherichia coli strain UK_Dog_Liverpool plasmid pCARB35_02, complete sequence	95	37480	89335	27035	99.079	0	41.9544	72.1318
112	NODE_2_length_37480_cov_10.186571_component_0	KY463220.1	KY463220.1 Escherichia coli plasmid pNDM5-IBAC, complete sequence	95	37480	104353	27035	99.046	0	35.9166	72.1318
112	NODE_2_length_37480_cov_10.186571_component_0	NZ_CP048372.1	NZ_CP048372.1 Escherichia coli strain 164 plasmid pC-F-163_A, complete sequence	95	37480	90244	27035	98.92	0	41.5318	72.1318
112	NODE_2_length_37480_cov_10.186571_component_0	NZ_AP018147.1	NZ_AP018147.1 Escherichia coli strain M217 isolate M217 plasmid pM217_FII, complete sequence	95	37480	102071	27035	98.92	0	36.7195	72.1318
112	NODE_1_length_49254_cov_11.836811_component_0	LC484363.1	LC484363.1 Escherichia coli C1 plasmid pColV-C1 DNA, complete sequence	94	49254	124394	30396	99.046	0	39.5952	61.7128
112	NODE_1_length_49254_cov_11.836811_component_0	KR827684.1	KR827684.1 Escherichia coli plasmid pCERC3, complete sequence	94	49254	144344	22181	99.657	0	34.1227	45.0339
112	NODE_2_length_37480_cov_10.186571_component_0	NZ_CP023471.1	NZ_CP023471.1 Salmonella enterica subsp. enterica strain BAA-1672 plasmid pSalSendai, complete sequence	94	37480	81125	15048	97.687	0	46.2003	40.1494
112	NODE_2_length_37480_cov_10.186571_component_0	NZ_CP023354.1	NZ_CP023354.1 Escherichia coli strain 746 plasmid p62, complete sequence	94	37480	62312	9116	97.543	0	60.1489	24.3223
112	NODE_1_length_49254_cov_11.836811_component_0	NZ_CP032263.1	NZ_CP032263.1 Escherichia coli strain AR_0089 plasmid unnamed1, complete sequence	93	49254	155784	41053	99.788	0	31.6169	83.3496
112	NODE_2_length_37480_cov_10.186571_component_0	CP035752.1	CP035752.1 Escherichia coli E110019 plasmid pE110019_66, complete sequence	93	37480	66171	9140	97.965	0	56.6411	24.3863
112	NODE_2_length_37480_cov_10.186571_component_0	NZ_CP028193.1	NZ_CP028193.1 Escherichia coli strain CFSAN018748 plasmid pGMI14-004_2, complete sequence	93	37480	52918	8079	96.237	0	70.8266	21.5555
112	NODE_2_length_37480_cov_10.186571_component_0	NZ_CP032799.1	NZ_CP032799.1 Escherichia coli strain ERL06-2497 plasmid pERL06-2497-2, complete sequence	92	37480	63089	11011	98.12	0	59.4081	29.3783
112	NODE_2_length_37480_cov_10.186571_component_0	CP043759.1	CP043759.1 Escherichia coli strain CVM N55972 plasmid pN55972-1, complete sequence	91	37480	110887	8376	97.911	0	33.8002	22.3479
112	NODE_1_length_49254_cov_11.836811_component_0	NC_010409.1	NC_010409.1 Escherichia coli plasmid pVM01, complete sequence	90	49254	151002	41205	99.881	0	32.6181	83.6582
112	NODE_1_length_49254_cov_11.836811_component_0	NZ_LR740777.1	NZ_LR740777.1 Escherichia coli strain BEN2908 isolate 1 day old chicken plasmid pAPEC2908	90	49254	152011	13666	99.846	0	32.4016	27.746
112	NODE_1_length_49254_cov_11.836811_component_0	MF174860.1	MF174860.1 Escherichia coli strain 6/14/6b plasmid pIncF-MU4, complete sequence	90	49254	162142	13482	99.199	0	30.3771	27.3724
112	NODE_1_length_49254_cov_11.836811_component_0	NZ_CP041303.1	NZ_CP041303.1 Escherichia coli strain MSHS 133 plasmid pCys-11, complete sequence	90	49254	157660	12087	99.173	0	31.2406	24.5401
112	NODE_2_length_37480_cov_10.186571_component_0	NZ_CP026754.1	NZ_CP026754.1 Escherichia coli strain AR_0077 plasmid tig00000042_pilon, complete sequence	90	37480	90045	18278	98.441	0	41.6236	48.7673
114	NODE_2_length_43567_cov_8.356192_component_0	NZ_CP039714.1	NZ_CP039714.1 Salmonella enterica subsp. enterica serovar 1,4,[5],12:i:- strain PNCS014853 plasmid p09-3649.1, complete sequence	100	43567	98012	30794	99.156	0	44.4507	70.6819
114	NODE_2_length_43567_cov_8.356192_component_0	NZ_CP030282.1	NZ_CP030282.1 Escherichia coli strain E308 plasmid pLKSZ01, complete sequence	99	43567	111721	41373	99.294	0	38.9962	94.9641
114	NODE_2_length_43567_cov_8.356192_component_0	NZ_CP029842.1	NZ_CP029842.1 Salmonella enterica subsp. enterica serovar Typhimurium strain 01ST04081 plasmid p01ST04081B, complete sequence	96	43567	109661	23933	99.9	0	39.7288	54.9338
114	NODE_2_length_43567_cov_8.356192_component_0	NZ_CP016387.1	NZ_CP016387.1 Salmonella enterica subsp. enterica serovar Typhimurium strain 13-931 plasmid p931IncI1, complete sequence	94	43567	93202	40667	99.302	0	46.7447	93.3436
114	NODE_2_length_43567_cov_8.356192_component_0	NZ_LT985288.1	NZ_LT985288.1 Escherichia coli strain 03-237 plasmid RCS73_p, complete sequence	94	43567	93239	40667	99.026	0	46.7262	93.3436
114	NODE_2_length_43567_cov_8.356192_component_0	NC_032100.1	NC_032100.1 Escherichia coli strain TF_2007-10-2348-1 plasmid pTF2, complete sequence	94	43567	93112	40667	99.021	0	46.7899	93.3436
114	NODE_2_length_43567_cov_8.356192_component_0	NZ_CP030839.1	NZ_CP030839.1 Salmonella enterica subsp. enterica serovar Napoli strain LC0541/17 plasmid pLC0541_17, complete sequence	94	43567	90558	40667	99.004	0	48.1095	93.3436
114	NODE_4_length_33951_cov_15.185046_component_2	KT754165.1	KT754165.1 Shigella dysenteriae 1 strain 93-531-1 plasmid p93-531-1, complete sequence	93	33951	34449	16668	99.946	0	98.5544	49.0943
114	NODE_2_length_43567_cov_8.356192_component_0	KM052220.1	KM052220.1 Escherichia coli strain H18 Hel20 TF1 plasmid pTF_H18 Hel20 TF1, complete sequence	93	43567	89961	32872	99.081	0	48.4288	75.4516
114	NODE_2_length_43567_cov_8.356192_component_0	NZ_CP027374.1	NZ_CP027374.1 Escherichia coli strain 05-3629 plasmid unnamed1, complete sequence	93	43567	91648	24542	99.059	0	47.5373	56.3316
114	NODE_2_length_43567_cov_8.356192_component_0	NZ_CP039475.1	NZ_CP039475.1 Salmonella enterica subsp. enterica serovar Bareilly str. CFSAN000968 plasmid pCFSAN000968_2, complete sequence	93	43567	95348	24543	98.822	0	45.6926	56.3339
114	NODE_2_length_43567_cov_8.356192_component_0	NZ_CP014622.1	NZ_CP014622.1 Salmonella enterica subsp. enterica serovar Anatum str. USDA-ARS-USMARC-1727 isolate SAN1261-1 plasmid pSAN1-1727, complete sequence	93	43567	97041	23888	99.493	0	44.8955	54.8305
114	NODE_2_length_43567_cov_8.356192_component_0	NZ_CP014972.2	NZ_CP014972.2 Salmonella enterica subsp. enterica serovar Typhimurium str. USDA-ARS-USMARC-1898 plasmid pSTY1-1898, complete sequence	92	43567	95780	24546	98.521	0	45.4865	56.3408
114	NODE_2_length_43567_cov_8.356192_component_0	NC_019097.1	NC_019097.1 Escherichia coli plasmid Plm, complete sequence	92	43567	98809	17004	99.541	0	44.0921	39.0295
114	NODE_4_length_33951_cov_15.185046_component_2	NZ_LT985318.1	NZ_LT985318.1 Escherichia coli strain ECOR 30 genome assembly, plasmid: RCS96_p	90	33951	37454	12624	96.958	0	90.6472	37.183
115	NODE_3_length_5290_cov_19.470850_component_2	AP019554.1	AP019554.1 Klebsiella pneumoniae TUM17816 plasmid pMTY17816_OXA48 DNA, complete sequence	100	5290	7872	3198	99.687	0	67.2002	60.4537
115	NODE_3_length_5290_cov_19.470850_component_2	AP019557.1	AP019557.1 Klebsiella pneumoniae TUM17823 plasmid pMTY17823_OXA48 DNA, complete sequence	100	5290	7872	3198	99.687	0	67.2002	60.4537
115	NODE_3_length_5290_cov_19.470850_component_2	NZ_CP048364.1	NZ_CP048364.1 Escherichia coli strain 53 plasmid p53_E-OXA48, complete sequence	100	5290	7872	3198	99.531	0	67.2002	60.4537
115	NODE_3_length_5290_cov_19.470850_component_2	NZ_CP030334.1	NZ_CP030334.1 Escherichia coli strain AR_451 plasmid unnamed7	92	5290	7588	4862	99.424	0	69.7153	91.9093
120	NODE_6_length_6980_cov_66.033416_component_4	NZ_CP014198.2	NZ_CP014198.2 Escherichia coli strain MRE600 plasmid pColE1-MRE600, complete sequence	100	6980	7057	6532	99.694	0	98.9089	93.5817
122	NODE_8_length_4201_cov_192.686058_component_4	NZ_LT795116.1	NZ_LT795116.1 Salmonella enterica subsp. enterica serovar Typhimurium isolate VNB151-sc-2315230 genome assembly, plasmid: p2	100	4201	4239	4122	99.563	0	99.1036	98.1195
122	NODE_8_length_4201_cov_192.686058_component_4	NZ_LT985240.1	NZ_LT985240.1 Escherichia coli strain 659 plasmid RCS32_p, complete sequence	100	4201	7050	2685	99.33	0	59.5887	63.9134
124	NODE_771_length_1635_cov_125.049072_component_0	NZ_LT904874.1	NZ_LT904874.1 Salmonella enterica subsp. enterica serovar Typhi strain ERL11909 genome assembly, plasmid: 3	100	1635	2090	1635	95.474	0	78.2297	100
124	NODE_345_length_2288_cov_121.091161_component_0	NC_019049.1	NC_019049.1 Escherichia coli plasmid pCM959, complete sequence	97	2288	4012	2229	98.699	0	57.0289	97.4213
125	NODE_1_length_54338_cov_35.633100_component_0	NZ_CP014668.1	NZ_CP014668.1 Escherichia coli strain ECONIH2 plasmid pECO-bc6, complete sequence	100	54338	101201	39018	99.997	0	53.6931	71.8061
125	NODE_1_length_54338_cov_35.633100_component_0	NZ_CP012634.1	NZ_CP012634.1 Escherichia coli strain SF-166 plasmid pSF-166-1, complete sequence	100	54338	114221	54355	99.963	0	47.5727	100.031
125	NODE_1_length_54338_cov_35.633100_component_0	NC_013175.1	NC_013175.1 Escherichia coli plasmid pEC14_114, complete sequence	100	54338	114222	39018	99.959	0	47.5723	71.8061
125	NODE_1_length_54338_cov_35.633100_component_0	NZ_CP014496.1	NZ_CP014496.1 Escherichia coli strain SaT040 plasmid pSaT040, complete sequence	100	54338	114223	54355	99.95	0	47.5719	100.031
125	NODE_1_length_54338_cov_35.633100_component_0	NZ_CP014523.1	NZ_CP014523.1 Escherichia coli strain ZH063 plasmid pZH063_1, complete sequence	100	54338	114223	40411	99.946	0	47.5719	74.3697
125	NODE_1_length_54338_cov_35.633100_component_0	NZ_CP028321.1	NZ_CP028321.1 Escherichia coli O18:H1 strain CFSAN067215 plasmid p0.1229_1, complete sequence	100	54338	114229	54355	99.961	0	47.5694	100.031
125	NODE_1_length_54338_cov_35.633100_component_0	NZ_LR130563.1	NZ_LR130563.1 Escherichia coli strain MS14384 genome assembly, plasmid: 2	100	54338	114230	54355	99.961	0	47.5689	100.031
125	NODE_1_length_54338_cov_35.633100_component_0	NC_007941.1	NC_007941.1 Escherichia coli UTI89 plasmid pUTI89, complete sequence	100	54338	114230	39018	99.995	0	47.5689	71.8061
125	NODE_1_length_54338_cov_35.633100_component_0	NZ_CP007150.1	NZ_CP007150.1 Escherichia coli RS218 plasmid pRS218, complete sequence	100	54338	114231	39020	99.995	0	47.5685	71.8098
125	NODE_1_length_54338_cov_35.633100_component_0	NC_017630.1	NC_017630.1 Escherichia coli UM146 plasmid pUM146, complete sequence	100	54338	114550	39171	99.584	0	47.4361	72.0877
125	NODE_1_length_54338_cov_35.633100_component_0	NZ_CP014110.1	NZ_CP014110.1 Escherichia coli strain FDAARGOS_144 plasmid unnamed1, complete sequence	100	54338	115764	38892	99.943	0	46.9386	71.5742
125	NODE_1_length_54338_cov_35.633100_component_0	NC_013655.1	NC_013655.1 Escherichia coli SE15 plasmid pECSF1, complete sequence	99	54338	122345	28043	99.996	0	44.4137	51.6085
125	NODE_6_length_4218_cov_834.415302_component_3	MG800340.1	MG800340.1 Salmonella enterica subsp. enterica serovar Typhimurium strain AB243 plasmid pMCR-4.2_AB243, complete sequence	99	4218	9513	2324	99.785	0	44.3393	55.0972
125	NODE_1_length_54338_cov_35.633100_component_0	CP048648.1	CP048648.1 Escherichia coli strain GW-AmxH19 plasmid unnamed, complete sequence	99	54338	126964	29783	99.661	0	42.798	54.8106
125	NODE_1_length_54338_cov_35.633100_component_0	NZ_CP014493.1	NZ_CP014493.1 Escherichia coli strain MVAST0167 plasmid pMVAST0167_1, complete sequence	99	54338	128305	29781	99.946	0	42.3506	54.8069
125	NODE_1_length_54338_cov_35.633100_component_0	NZ_LR130565.1	NZ_LR130565.1 Escherichia coli strain MS14387 genome assembly, plasmid: 2	99	54338	133379	29781	99.983	0	40.7395	54.8069
125	NODE_1_length_54338_cov_35.633100_component_0	NZ_CP015131.1	NZ_CP015131.1 Klebsiella pneumoniae strain Kpn555 plasmid pKPN-7c3, complete sequence	99	54338	142858	24844	99.984	0	38.0364	45.7212
125	NODE_1_length_54338_cov_35.633100_component_0	NZ_CP030770.1	NZ_CP030770.1 Escherichia coli strain 2017C-4173W12 plasmid p2017C-4173W12, complete sequence	99	54338	149680	29674	99.987	0	36.3028	54.61
125	NODE_1_length_54338_cov_35.633100_component_0	NZ_AP018785.1	NZ_AP018785.1 Escherichia coli SK1144 plasmid pSK1144, nearly complete genome	96	54338	169561	15400	99.838	0	32.0463	28.3411
125	NODE_1_length_54338_cov_35.633100_component_0	NZ_CP029577.1	NZ_CP029577.1 Escherichia coli strain DA33135 plasmid pDA33135-139, complete sequence	92	54338	139191	14388	99.312	0	39.0384	26.4787
126	NODE_2_length_16740_cov_55.832661_component_0	NZ_LT985262.1	NZ_LT985262.1 Escherichia coli strain 719 plasmid RCS52TR719_p, complete sequence	100	16740	38610	16734	99.869	0	43.3566	99.9642
126	NODE_2_length_16740_cov_55.832661_component_0	NZ_CP031110.1	NZ_CP031110.1 Escherichia coli strain AMSCJX02 plasmid pAMSC5, complete sequence	100	16740	50124	16734	99.869	0	33.3972	99.9642
126	NODE_2_length_16740_cov_55.832661_component_0	NC_019096.1	NC_019096.1 Escherichia coli plasmid pDKX1-TEM-52, complete sequence	100	16740	38611	14910	99.933	0	43.3555	89.0681
126	NODE_2_length_16740_cov_55.832661_component_0	NC_019067.1	NC_019067.1 Escherichia coli plasmid pE001, complete sequence	100	16740	38611	14912	99.913	0	43.3555	89.08
126	NODE_2_length_16740_cov_55.832661_component_0	KU932031.1	KU932031.1 Escherichia coli plasmid pEC15II, complete sequence	100	16740	38611	10851	99.954	0	43.3555	64.8208
126	NODE_2_length_16740_cov_55.832661_component_0	MG649063.1	MG649063.1 Escherichia coli strain Ec001 plasmid pX1, complete sequence	100	16740	38611	9322	99.946	0	43.3555	55.687
126	NODE_2_length_16740_cov_55.832661_component_0	NZ_CP018662.1	NZ_CP018662.1 Salmonella enterica subsp. enterica serovar Enteritidis strain 95-0621 plasmid pSE95-0621-1, complete sequence	99	16740	51980	16642	97.837	0	32.2047	99.4146
126	NODE_7_length_4218_cov_304.260816_component_4	MG800340.1	MG800340.1 Salmonella enterica subsp. enterica serovar Typhimurium strain AB243 plasmid pMCR-4.2_AB243, complete sequence	99	4218	9513	2119	99.811	0	44.3393	50.2371
126	NODE_2_length_16740_cov_55.832661_component_0	NZ_CP022061.1	NZ_CP022061.1 Salmonella enterica strain FDAARGOS_312 plasmid unnamed2, complete sequence	94	16740	44561	15696	98.172	0	37.5665	93.7634
126	NODE_2_length_16740_cov_55.832661_component_0	NZ_CP028313.1	NZ_CP028313.1 Salmonella enterica subsp. enterica serovar Heidelberg strain CFSAN067218 plasmid pSH-04-2, complete sequence	94	16740	43609	15696	98.159	0	38.3866	93.7634
126	NODE_2_length_16740_cov_55.832661_component_0	NC_013503.1	NC_013503.1 Escherichia coli plasmid pMAS2027, complete sequence	92	16740	42644	15331	98.226	0	39.2552	91.583
126	NODE_2_length_16740_cov_55.832661_component_0	NC_019013.1	NC_019013.1 Escherichia coli strain G3/10 plasmid pSYM1, complete sequence	92	16740	50572	15331	98.219	0	33.1013	91.583
126	NODE_2_length_16740_cov_55.832661_component_0	NZ_CP023476.1	NZ_CP023476.1 Salmonella enterica subsp. enterica serovar Enteritidis strain FORC_075 plasmid pFORC75_2, complete sequence	92	16740	34661	15340	98.214	0	48.2964	91.6368
126	NODE_2_length_16740_cov_55.832661_component_0	NZ_CP014974.1	NZ_CP014974.1 Salmonella enterica subsp. enterica serovar Typhimurium str. USDA-ARS-USMARC-1898 plasmid pSTY3-1898, complete sequence	92	16740	35954	15340	98.201	0	46.5595	91.6368
126	NODE_2_length_16740_cov_55.832661_component_0	NZ_CP023379.1	NZ_CP023379.1 Escherichia coli strain 127 plasmid p39, complete sequence	92	16740	39598	15331	98.174	0	42.2749	91.583
126	NODE_2_length_16740_cov_55.832661_component_0	NZ_LT985315.1	NZ_LT985315.1 Escherichia coli strain ECOR 70 plasmid RCS99_p, complete sequence	92	16740	47447	15334	97.985	0	35.2815	91.601
126	NODE_2_length_16740_cov_55.832661_component_0	MK360096.1	MK360096.1 Salmonella enterica strain 13-SA02717 plasmid pSE13-SA02717, complete sequence	92	16740	50928	15339	97.92	0	32.8699	91.6308
126	NODE_2_length_16740_cov_55.832661_component_0	NZ_CP024290.1	NZ_CP024290.1 Escherichia coli O178:H19 strain 2012C-4431 plasmid unnamed1, complete sequence	92	16740	36473	15340	97.914	0	45.897	91.6368
126	NODE_2_length_16740_cov_55.832661_component_0	NZ_CP039600.1	NZ_CP039600.1 Salmonella enterica subsp. enterica serovar 1,4,[5],12:i:- strain PNCS014867 plasmid p12-6334.1, complete sequence	92	16740	38266	15340	97.881	0	43.7464	91.6368
126	NODE_2_length_16740_cov_55.832661_component_0	NZ_CP047580.1	NZ_CP047580.1 Escherichia coli strain 94EC plasmid p94EC-4, complete sequence	92	16740	47443	15340	97.868	0	35.2844	91.6368
126	NODE_2_length_16740_cov_55.832661_component_0	AP022652.1	AP022652.1 Escherichia coli 09-02E plasmid p2-09-02E DNA, complete genome	92	16740	45497	15338	97.692	0	36.7936	91.6249
126	NODE_2_length_16740_cov_55.832661_component_0	NC_010860.1	NC_010860.1 Salmonella enterica subsp. enterica serovar Enteritidis plasmid pSE34, complete sequence	92	16740	32950	15342	97.588	0	50.8042	91.6487
126	NODE_2_length_16740_cov_55.832661_component_0	NZ_CP029061.1	NZ_CP029061.1 Escherichia coli strain FORC_081 plasmid pFORC_081_4, complete sequence	92	16740	32945	15342	97.582	0	50.812	91.6487
126	NODE_2_length_16740_cov_55.832661_component_0	NZ_CP023360.1	NZ_CP023360.1 Escherichia coli strain 1943 plasmid p54, complete sequence	92	16740	53914	15341	97.562	0	31.0494	91.6428
126	NODE_2_length_16740_cov_55.832661_component_0	NC_019088.1	NC_019088.1 Escherichia coli plasmid pRPEC180_47, complete sequence	92	16740	47506	15334	97.561	0	35.2377	91.601
126	NODE_2_length_16740_cov_55.832661_component_0	NZ_CP024467.1	NZ_CP024467.1 Shigella dysenteriae strain BU53M1 plasmid unnamed1, complete sequence	92	16740	54993	15341	97.549	0	30.4402	91.6428
126	NODE_2_length_16740_cov_55.832661_component_0	NZ_CP017222.1	NZ_CP017222.1 Escherichia coli strain FAM21845 plasmid pFAM21845_2, complete sequence	92	16740	54159	13359	98.331	0	30.909	79.8029
126	NODE_2_length_16740_cov_55.832661_component_0	NZ_CP032389.1	NZ_CP032389.1 Salmonella enterica subsp. enterica serovar Dublin strain CVM N45955 plasmid pN45955_2, complete sequence	91	16740	36009	15304	98.19	0	46.4884	91.4217
126	NODE_2_length_16740_cov_55.832661_component_0	NZ_CP032394.1	NZ_CP032394.1 Salmonella enterica subsp. enterica serovar Dublin strain CVM 22453 plasmid p22453_2, complete sequence	91	16740	55415	15304	98.19	0	30.2084	91.4217
126	NODE_2_length_16740_cov_55.832661_component_0	NZ_CP031234.1	NZ_CP031234.1 Escherichia coli strain Es_ST410_NW1_NDM_09_2017 plasmid pEsST410_NW_4, complete sequence	91	16740	46994	7831	98.519	0	35.6216	46.7802
126	NODE_2_length_16740_cov_55.832661_component_0	NZ_CP037880.1	NZ_CP037880.1 Salmonella enterica subsp. enterica serovar 4,[5],12:i:- strain PNCS009991 plasmid pPNCS009991_S1, complete sequence	91	16740	40085	7391	98.512	0	41.7613	44.1517
126	NODE_2_length_16740_cov_55.832661_component_0	NZ_CP011431.1	NZ_CP011431.1 Salmonella enterica subsp. enterica serovar Typhimurium strain YU39 isolate YUHS 05-78 plasmid pYU39_IncX, complete sequence	91	16740	42199	7391	98.498	0	39.6692	44.1517
126	NODE_2_length_16740_cov_55.832661_component_0	MF428416.1	MF428416.1 Salmonella enterica subsp. enterica serovar Typhimurium strain ExPB5-59 plasmid pExPB5-59-1, complete sequence	91	16740	45040	7391	98.498	0	37.167	44.1517
128	NODE_8_length_11383_cov_160.458955_component_0	NZ_CP025252.1	NZ_CP025252.1 Escherichia coli strain BH100 substr. MG2017 plasmid pApR, complete sequence	97	11383	33924	6029	99.983	0	33.5544	52.9649
128	NODE_8_length_11383_cov_160.458955_component_0	NC_019062.1	NC_019062.1 Escherichia coli plasmid p838C-R1, complete sequence	97	11383	30016	5019	99.98	0	37.9231	44.0921
128	NODE_15_length_4466_cov_139.404010_component_0	NZ_CP040649.1	NZ_CP040649.1 Salmonella enterica subsp. enterica serovar Rough O:-:- strain PNCS009880 plasmid p10-8700.1, complete sequence	97	4466	7180	2930	97.543	0	62.2006	65.6068
129	NODE_22_length_10031_cov_9.075323_component_0	NZ_CP021680.1	NZ_CP021680.1 Escherichia coli strain AR_0162 plasmid tig00002623, complete sequence	96	10031	23332	9655	99.503	0	42.9925	96.2516
129	NODE_28_length_4639_cov_14.326684_component_0	NC_016862.1	NC_016862.1 Salmonella enterica subsp. enterica serovar Typhimurium str. T000240 plasmid pSTMDT12_S, complete sequence	95	4639	8670	4391	99.453	0	53.5063	94.654
129	NODE_28_length_4639_cov_14.326684_component_0	NC_013104.1	NC_013104.1 Salmonella enterica subsp. enterica serovar Typhimurium plasmid pSRC15, complete sequence	95	4639	8688	4391	99.863	0	53.3955	94.654
129	NODE_28_length_4639_cov_14.326684_component_0	NZ_CP030774.1	NZ_CP030774.1 Shigella flexneri 1c strain Y394 plasmid pNV-Y394, complete sequence	95	4639	10866	4391	99.863	0	42.6928	94.654
129	NODE_28_length_4639_cov_14.326684_component_0	NZ_CP044201.1	NZ_CP044201.1 Salmonella enterica subsp. enterica serovar Corvallis strain AR-0406 plasmid pAR-0406-1, complete sequence	95	4639	11045	3794	99.815	0	42.0009	81.7849
129	NODE_28_length_4639_cov_14.326684_component_0	NC_021156.1	NC_021156.1 Salmonella enterica subsp. enterica serovar Typhimurium str. U288 plasmid pSTU288-2, complete sequence	95	4639	11067	4391	99.863	0	41.9174	94.654
129	NODE_28_length_4639_cov_14.326684_component_0	KU852461.1	KU852461.1 Salmonella enterica subsp. enterica serovar Typhimurium plasmid pNUC, complete sequence	95	4639	11069	4391	99.863	0	41.9098	94.654
129	NODE_28_length_4639_cov_14.326684_component_0	NZ_CP025338.2	NZ_CP025338.2 Salmonella enterica subsp. enterica serovar Typhimurium strain BL10 plasmid p11k, complete sequence	95	4639	11080	4392	99.841	0	41.8682	94.6756
129	NODE_4_length_18489_cov_8.632447_component_6	NZ_LR130558.1	NZ_LR130558.1 Escherichia coli strain MS14385 genome assembly, plasmid: 4	91	18489	52792	6879	97.412	0	35.0224	37.2059
130	NODE_2_length_18296_cov_75.021520_component_0	NZ_CP030339.1	NZ_CP030339.1 Escherichia coli strain AR_451 plasmid unnamed3	100	18296	35509	9587	99.854	0	51.525	52.3994
130	NODE_13_length_5294_cov_607.589123_component_4	AP019554.1	AP019554.1 Klebsiella pneumoniae TUM17816 plasmid pMTY17816_OXA48 DNA, complete sequence	100	5294	7872	2732	100	0	67.251	51.6056
130	NODE_13_length_5294_cov_607.589123_component_4	AP019557.1	AP019557.1 Klebsiella pneumoniae TUM17823 plasmid pMTY17823_OXA48 DNA, complete sequence	100	5294	7872	2732	100	0	67.251	51.6056
130	NODE_13_length_5294_cov_607.589123_component_4	NZ_CP048364.1	NZ_CP048364.1 Escherichia coli strain 53 plasmid p53_E-OXA48, complete sequence	100	5294	7872	2732	99.488	0	67.251	51.6056
131	NODE_2_length_29833_cov_56.455767_component_0	NZ_CP031216.1	NZ_CP031216.1 Escherichia coli strain Es_ST80_L1_NDM_10_2017 plasmid pEsST80_L1_NDM, complete sequence	99	29833	98533	18835	96.942	0	30.2772	63.1348
131	NODE_2_length_29833_cov_56.455767_component_0	KU315015.1	KU315015.1 Serratia marcescens strain NCTC 50331 plasmid R1215, complete sequence	99	29833	95855	16372	97.881	0	31.1231	54.8788
131	NODE_2_length_29833_cov_56.455767_component_0	NZ_CP011614.1	NZ_CP011614.1 Klebsiella oxytoca strain CAV1335 plasmid pCAV1335-92, complete sequence	99	29833	92095	14877	99.987	0	32.3937	49.8676
131	NODE_2_length_29833_cov_56.455767_component_0	NC_025134.1	NC_025134.1 Klebsiella pneumoniae plasmid pFOX-7a, complete sequence	99	29833	90439	16396	99.915	0	32.9869	54.9593
131	NODE_2_length_29833_cov_56.455767_component_0	NZ_LT985241.1	NZ_LT985241.1 Escherichia coli strain 721 plasmid RCS40_p, complete sequence	99	29833	90291	18790	96.956	0	33.0409	62.9839
131	NODE_2_length_29833_cov_56.455767_component_0	NZ_LT985387.1	NZ_LT985387.1 Escherichia coli strain 694 genome assembly, plasmid: RCS55_pI	99	29833	90270	18790	96.913	0	33.0486	62.9839
131	NODE_2_length_29833_cov_56.455767_component_0	NC_024997.1	NC_024997.1 Klebsiella oxytoca plasmid pACM1, complete sequence	99	29833	89977	29685	97.824	0	33.1563	99.5039
131	NODE_2_length_29833_cov_56.455767_component_0	NC_004464.2	NC_004464.2 Citrobacter freundii plasmid pCTX-M3, complete sequence	99	29833	89468	18790	96.966	0	33.3449	62.9839
131	NODE_2_length_29833_cov_56.455767_component_0	KX009507.1	KX009507.1 Escherichia coli strain 06K2206 plasmid LM6771, complete sequence	99	29833	89090	11034	97.562	0	33.4864	36.9859
131	NODE_2_length_29833_cov_56.455767_component_0	AP019667.1	AP019667.1 Klebsiella pneumoniae TA6363 plasmid pTMTA63632 DNA, complete genome	99	29833	88953	27798	99.37	0	33.5379	93.1787
131	NODE_2_length_29833_cov_56.455767_component_0	NZ_CP018669.1	NZ_CP018669.1 Klebsiella pneumoniae strain CAV1042 plasmid pKPC_CAV1042-89, complete sequence	99	29833	88688	16873	99.988	0	33.6381	56.5582
131	NODE_2_length_29833_cov_56.455767_component_0	NC_019368.1	NC_019368.1 Enterobacter cloacae plasmid pEl1573, complete sequence	99	29833	87731	18835	96.937	0	34.0051	63.1348
131	NODE_2_length_29833_cov_56.455767_component_0	NZ_CP032193.1	NZ_CP032193.1 Salmonella enterica subsp. enterica serovar Senftenberg strain AR_0127 plasmid unnamed2, complete sequence	99	29833	87450	18877	96.668	0	34.1144	63.2756
131	NODE_2_length_29833_cov_56.455767_component_0	NZ_CP035217.1	NZ_CP035217.1 Klebsiella michiganensis strain M82255 plasmid pKOCBH-C, complete sequence	99	29833	87421	18835	96.937	0	34.1257	63.1348
131	NODE_2_length_29833_cov_56.455767_component_0	NC_019889.1	NC_019889.1 Klebsiella pneumoniae strain 601 plasmid pNDM-OM, complete sequence	99	29833	87185	18877	96.663	0	34.218	63.2756
131	NODE_2_length_29833_cov_56.455767_component_0	KP294350.1	KP294350.1 Uncultured bacterium plasmid pARM26, complete sequence	99	29833	86948	27502	98.029	0	34.3113	92.1865
131	NODE_2_length_29833_cov_56.455767_component_0	NZ_LT985264.1	NZ_LT985264.1 Escherichia coli strain 717 plasmid RCS51TR717_p, complete sequence	99	29833	86770	18742	97.599	0	34.3817	62.823
131	NODE_2_length_29833_cov_56.455767_component_0	NZ_CP037737.1	NZ_CP037737.1 Citrobacter freundii strain CAV1857 plasmid pKPC_CAV1857-85, complete sequence	99	29833	85575	24899	100	0	34.8618	83.4613
131	NODE_2_length_29833_cov_56.455767_component_0	MG516907.1	MG516907.1 Klebsiella aerogenes plasmid pEa1631, complete sequence	99	29833	85489	18835	96.937	0	34.8969	63.1348
131	NODE_2_length_29833_cov_56.455767_component_0	NZ_CP031235.1	NZ_CP031235.1 Escherichia coli strain Es_ST410_NW1_NDM_09_2017 plasmid pEsST410_NW_NDM, complete sequence	99	29833	85456	18793	96.946	0	34.9104	62.994
131	NODE_2_length_29833_cov_56.455767_component_0	NZ_CP011632.1	NZ_CP011632.1 Klebsiella oxytoca strain CAV1374 plasmid pCAV1374-84, complete sequence	99	29833	83652	29708	99.997	0	35.6632	99.581
131	NODE_2_length_29833_cov_56.455767_component_0	NZ_CP011599.1	NZ_CP011599.1 Phytobacter ursingii strain CAV1151 plasmid pCAV1151-83, complete sequence	99	29833	82986	29708	100	0	35.9494	99.581
131	NODE_2_length_29833_cov_56.455767_component_0	NZ_CP029138.1	NZ_CP029138.1 Klebsiella pneumoniae strain AR376 plasmid unnamed3, complete sequence	99	29833	81137	29708	100	0	36.7687	99.581
131	NODE_2_length_29833_cov_56.455767_component_0	KM406490.1	KM406490.1 Salmonella enterica subsp. enterica serovar Typhimurium strain 202 plasmid pSEM, complete sequence	99	29833	79502	29686	97.81	0	37.5248	99.5073
131	NODE_2_length_29833_cov_56.455767_component_0	NZ_LT994833.1	NZ_LT994833.1 Klebsiella pneumoniae isolate CNR341 plasmid CNR341, complete sequence	99	29833	79416	18653	96.923	0	37.5655	62.5247
131	NODE_2_length_29833_cov_56.455767_component_0	NZ_CP019841.1	NZ_CP019841.1 Enterobacter roggenkampii strain R11 plasmid pASM2, complete sequence	99	29833	79101	15892	99.987	0	37.7151	53.2699
131	NODE_2_length_29833_cov_56.455767_component_0	KM406488.1	KM406488.1 Salmonella enterica subsp. enterica serovar Paratyphi B strain R69 plasmid R69, complete sequence	99	29833	78899	29682	99.923	0	37.8116	99.4938
131	NODE_2_length_29833_cov_56.455767_component_0	KT935445.1	KT935445.1 Klebsiella pneumoniae strain Kp6411 plasmid 6411TF, complete sequence	99	29833	78828	27792	99.96	0	37.8457	93.1586
131	NODE_2_length_29833_cov_56.455767_component_0	NZ_CP026156.1	NZ_CP026156.1 Klebsiella pneumoniae strain B12(AN) plasmid pB12AN_1, complete sequence	99	29833	77359	18790	96.951	0	38.5644	62.9839
131	NODE_2_length_29833_cov_56.455767_component_0	NZ_CP014698.2	NZ_CP014698.2 Klebsiella quasipneumoniae strain ATCC 700603 isolate K6 plasmid pKQPS2, complete sequence	99	29833	77127	29723	99.939	0	38.6804	99.6313
131	NODE_2_length_29833_cov_56.455767_component_0	NZ_CP029599.1	NZ_CP029599.1 Klebsiella quasipneumoniae subsp. similipneumoniae strain ATCC 700603 plasmid pDA33145-77, complete sequence	99	29833	77110	23565	99.996	0	38.6889	78.9897
131	NODE_2_length_29833_cov_56.455767_component_0	NZ_CP017936.1	NZ_CP017936.1 Klebsiella pneumoniae strain CAV1016 plasmid pCAV1016-76, complete sequence	99	29833	76186	29708	99.993	0	39.1581	99.581
131	NODE_2_length_29833_cov_56.455767_component_0	NZ_CP017932.1	NZ_CP017932.1 Klebsiella oxytoca strain CAV1015 plasmid pCAV1015-76, complete sequence	99	29833	76186	21523	99.991	0	39.1581	72.1449
131	NODE_2_length_29833_cov_56.455767_component_0	NZ_CP021742.1	NZ_CP021742.1 Klebsiella pneumoniae strain AR_0126 plasmid tig00000002jNODE_23, complete sequence	99	29833	76179	29715	99.95	0	39.1617	99.6045
131	NODE_2_length_29833_cov_56.455767_component_0	NZ_CP031322.1	NZ_CP031322.1 Escherichia coli strain ST2350 isolate Es_ST2350_SE1_NDM_03_2018 plasmid pEsST2350_SE_NDM, complete sequence	99	29833	75645	18042	96.68	0	39.4382	60.4767
131	NODE_2_length_29833_cov_56.455767_component_0	CP020502.1	CP020502.1 Serratia marcescens strain BWH-23 plasmid unnamed, complete sequence	99	29833	74726	21955	99.991	0	39.9232	73.593
131	NODE_2_length_29833_cov_56.455767_component_0	NZ_CP029447.1	NZ_CP029447.1 Serratia marcescens strain CAV1761 plasmid pCAV1761-73, complete sequence	99	29833	73100	23309	99.991	0	40.8112	78.1316
131	NODE_2_length_29833_cov_56.455767_component_0	NZ_CP011640.1	NZ_CP011640.1 Serratia marcescens strain CAV1492 plasmid pCAV1492-73, complete sequence	99	29833	73100	20384	100	0	40.8112	68.327
131	NODE_2_length_29833_cov_56.455767_component_0	MF156266.1	MF156266.1 Escherichia coli strain 24-S11 plasmid pCESC2, complete sequence	99	29833	72932	16461	98.609	0	40.9052	55.1772
131	NODE_2_length_29833_cov_56.455767_component_0	KP975075.1	KP975075.1 Citrobacter freundii strain MRSN12115 plasmid pMRVIM1012, complete sequence	99	29833	72892	23643	100	0	40.9277	79.2512
131	NODE_2_length_29833_cov_56.455767_component_0	NZ_CP027699.1	NZ_CP027699.1 Klebsiella pneumoniae strain KP30835 plasmid unnamed4, complete sequence	99	29833	71749	15898	99.918	0	41.5797	53.29
131	NODE_2_length_29833_cov_56.455767_component_0	NZ_CP018974.1	NZ_CP018974.1 Escherichia coli strain Ecol_545 plasmid pEC545_KPC, complete sequence	99	29833	70876	18832	97.77	0	42.0918	63.1247
131	NODE_2_length_29833_cov_56.455767_component_0	NZ_CP011609.1	NZ_CP011609.1 Citrobacter freundii strain CAV1321 plasmid pCAV1321-71, complete sequence	99	29833	70610	17543	100	0	42.2504	58.804
131	NODE_2_length_29833_cov_56.455767_component_0	NZ_CP010365.1	NZ_CP010365.1 Enterobacter hormaechei subsp. oharae strain 34978 plasmid p34978-70.092kb, complete sequence	99	29833	70092	17857	99.983	0	42.5626	59.8565
131	NODE_2_length_29833_cov_56.455767_component_0	NZ_CP020530.1	NZ_CP020530.1 Enterobacter cloacae strain 174 plasmid unnamed2, complete sequence	99	29833	69663	16396	100	0	42.8247	54.9593
131	NODE_2_length_29833_cov_56.455767_component_0	NZ_LT994838.1	NZ_LT994838.1 Klebsiella variicola isolate CNR130 plasmid CNR130, complete sequence	99	29833	69498	27139	97.067	0	42.9264	90.9697
131	NODE_2_length_29833_cov_56.455767_component_0	NZ_CP011593.1	NZ_CP011593.1 Klebsiella oxytoca strain CAV1099 plasmid pCAV1099-69, complete sequence	99	29833	68910	29708	99.993	0	43.2927	99.581
131	NODE_2_length_29833_cov_56.455767_component_0	MN187903.1	MN187903.1 Citrobacter freundii strain Cf164 plasmid pCf164_CTX-M-8, complete sequence	99	29833	68453	29678	99.956	0	43.5817	99.4804
131	NODE_2_length_29833_cov_56.455767_component_0	NC_011641.1	NC_011641.1 Klebsiella pneumoniae plasmid pCTXM360, complete sequence	99	29833	68018	18791	96.94	0	43.8604	62.9873
131	NODE_2_length_29833_cov_56.455767_component_0	NZ_CP022826.1	NZ_CP022826.1 Klebsiella quasivariicola strain KPN1705 plasmid pKPN1705-3, complete sequence	99	29833	67851	16941	99.953	0	43.9684	56.7861
131	NODE_2_length_29833_cov_56.455767_component_0	KX783441.1	KX783441.1 Klebsiella pneumoniae strain KP4368 plasmid pKP4368, complete sequence	99	29833	67144	22023	99.986	0	44.4314	73.8209
131	NODE_2_length_29833_cov_56.455767_component_0	NC_019346.1	NC_019346.1 Enterobacter cloacae plasmid pNE1280, complete sequence	99	29833	66531	18676	99.93	0	44.8408	62.6018
131	NODE_2_length_29833_cov_56.455767_component_0	KU159086.1	KU159086.1 Klebsiella pneumoniae plasmid pOXAAPSS2, complete sequence	99	29833	66284	18656	97.009	0	45.0078	62.5348
131	NODE_2_length_29833_cov_56.455767_component_0	NZ_CP029720.1	NZ_CP029720.1 UNVERIFIED_ORG: Enterobacter cloacae strain AR_0154 plasmid unnamed2, complete sequence	99	29833	65672	29714	99.993	0	45.4273	99.6011
131	NODE_2_length_29833_cov_56.455767_component_0	NZ_CP032170.1	NZ_CP032170.1 Klebsiella pneumoniae strain AR_0076 plasmid unnamed3, complete sequence	99	29833	65672	29714	99.993	0	45.4273	99.6011
131	NODE_2_length_29833_cov_56.455767_component_0	NZ_CP042490.1	NZ_CP042490.1 Enterobacter hormaechei strain C15 plasmid pC15_002	99	29833	60173	18835	96.937	0	49.5787	63.1348
131	NODE_2_length_29833_cov_56.455767_component_0	NC_005246.1	NC_005246.1 Erwinia amylovora LebB66 plasmid pEL60, complete sequence	99	29833	60145	18879	98.215	0	49.6018	63.2823
131	NODE_2_length_29833_cov_56.455767_component_0	KP025948.1	KP025948.1 Proteus mirabilis strain Pm-Oxa48 plasmid pOXA48-Pm, complete sequence	98	29833	72127	26865	99.952	0	41.3618	90.0513
131	NODE_2_length_29833_cov_56.455767_component_0	NZ_CP015071.1	NZ_CP015071.1 Escherichia coli strain Ecol_743 plasmid pEC743_OXA48, complete sequence	98	29833	69471	29278	99.939	0	42.9431	98.1396
131	NODE_2_length_29833_cov_56.455767_component_0	NZ_CP018449.1	NZ_CP018449.1 Klebsiella pneumoniae strain Kp_Goe_33208 plasmid pKp_Goe_208-2, complete sequence	98	29833	67101	29061	99.945	0	44.4598	97.4123
131	NODE_2_length_29833_cov_56.455767_component_0	NZ_CP018452.1	NZ_CP018452.1 Klebsiella pneumoniae strain Kp_Goe_71070 plasmid pKp_Goe_070-2, complete sequence	98	29833	67100	29278	99.949	0	44.4605	98.1396
131	NODE_2_length_29833_cov_56.455767_component_0	NZ_LT985279.1	NZ_LT985279.1 Escherichia coli strain 676 plasmid RCS60_p, complete sequence	98	29833	63009	18782	99.904	0	47.3472	62.9571
131	NODE_2_length_29833_cov_56.455767_component_0	NZ_CP014072.1	NZ_CP014072.1 Klebsiella quasipneumoniae strain FDAARGOS_93 plasmid unnamed1	97	29833	76312	25352	99.996	0	39.0935	84.9797
131	NODE_2_length_29833_cov_56.455767_component_0	KY781949.1	KY781949.1 Klebsiella pneumoniae isolate Kp41 plasmid pKp41M, complete sequence	97	29833	70377	16533	99.964	0	42.3903	55.4185
131	NODE_2_length_29833_cov_56.455767_component_0	NZ_CP031566.1	NZ_CP031566.1 Enterobacter hormaechei strain 2013_1a plasmid pIncLM-1301491, complete sequence	97	29833	64859	18071	99.978	0	45.9967	60.5739
131	NODE_2_length_29833_cov_56.455767_component_0	NZ_CP042501.1	NZ_CP042501.1 Enterobacter sp. E76 plasmid pE76_002, complete sequence	93	29833	96541	16949	97.28	0	30.9019	56.8129
131	NODE_2_length_29833_cov_56.455767_component_0	NZ_CP042568.1	NZ_CP042568.1 Enterobacter hormaechei strain C44 plasmid pC44_002, complete sequence	93	29833	88956	15110	97.478	0	33.5368	50.6486
131	NODE_2_length_29833_cov_56.455767_component_0	NZ_CP042532.1	NZ_CP042532.1 Klebsiella aerogenes strain C9 plasmid pC9_002, complete sequence	93	29833	88956	15110	97.472	0	33.5368	50.6486
131	NODE_2_length_29833_cov_56.455767_component_0	NZ_CP042542.1	NZ_CP042542.1 Enterobacter hormaechei strain C4 plasmid pC4_002, complete sequence	93	29833	88956	15110	97.472	0	33.5368	50.6486
131	NODE_2_length_29833_cov_56.455767_component_0	NZ_CP042514.1	NZ_CP042514.1 Serratia marcescens strain E28 plasmid pE28_002, complete sequence	93	29833	87731	16949	97.28	0	34.0051	56.8129
131	NODE_2_length_29833_cov_56.455767_component_0	CP042526.1	CP042526.1 Citrobacter freundii strain E11 plasmid pE11_002, complete sequence	93	29833	87731	16949	97.274	0	34.0051	56.8129
131	NODE_2_length_29833_cov_56.455767_component_0	NZ_CP042574.1	NZ_CP042574.1 Enterobacter hormaechei strain E5 plasmid pE5_003, complete sequence	93	29833	86404	16949	97.28	0	34.5273	56.8129
131	NODE_2_length_29833_cov_56.455767_component_0	NZ_CP042580.1	NZ_CP042580.1 Enterobacter kobei strain C16 plasmid pC16_002, complete sequence	93	29833	82010	16949	97.28	0	36.3773	56.8129
131	NODE_2_length_29833_cov_56.455767_component_0	CP042509.1	CP042509.1 Leclercia adecarboxylata strain E1 plasmid pE1_004, complete sequence	93	29833	82010	16949	97.274	0	36.3773	56.8129
131	NODE_2_length_29833_cov_56.455767_component_0	NZ_CP038457.1	NZ_CP038457.1 Escherichia coli strain EC-129 plasmid pEC129_4, complete sequence	93	29833	58586	16986	97.922	0	50.9217	56.9369
131	NODE_2_length_29833_cov_56.455767_component_0	NZ_CP026497.1	NZ_CP026497.1 Klebsiella pneumoniae strain 616 plasmid pKp616_2, complete sequence	93	29833	55141	27798	98.039	0	54.1031	93.1787
131	NODE_2_length_29833_cov_56.455767_component_0	NC_019063.1	NC_019063.1 Escherichia coli plasmid pNDM-HK, complete sequence	91	29833	88803	16446	97.276	0	33.5946	55.1269
131	NODE_2_length_29833_cov_56.455767_component_0	NZ_CP014298.1	NZ_CP014298.1 Klebsiella pneumoniae strain KP38731 plasmid unnamed2, complete sequence	91	29833	70438	16334	97.588	0	42.3536	54.7514
131	NODE_2_length_29833_cov_56.455767_component_0	NZ_CP045017.1	NZ_CP045017.1 Klebsiella pneumoniae subsp. pneumoniae strain BK13048 plasmid pBK13048-2, complete sequence	90	29833	61331	24540	99.992	0	48.6426	82.2579
132	NODE_63_length_3767_cov_14.291484_component_0	MF621616.1	MF621616.1 Aeromonas salmonicida subsp. salmonicida strain SHY15-2743 plasmid pAsa10, complete sequence	100	3767	9995	3767	100	0	37.6888	100
132	NODE_63_length_3767_cov_14.291484_component_0	NC_019056.1	NC_019056.1 Escherichia coli plasmid pAm08CD9902, complete sequence	100	3767	9902	3767	99.947	0	38.0428	100
132	NODE_86_length_1679_cov_4.648840_component_13	NC_019075.1	NC_019075.1 Escherichia coli plasmid pKST23, complete sequence	92	1679	2779	1500	95.667	0	60.4174	89.3389
134	NODE_13_length_6774_cov_126.563111_component_5	NZ_CP018949.1	NZ_CP018949.1 Escherichia coli strain Ecol_276 plasmid pEC276_KPC, complete sequence	100	6774	16559	5014	99.9	0	40.9083	74.0183
134	NODE_13_length_6774_cov_126.563111_component_5	NC_025178.1	NC_025178.1 Escherichia coli plasmid pH1519-7, complete sequence	100	6774	7036	4144	99.879	0	96.2763	61.1751
134	NODE_13_length_6774_cov_126.563111_component_5	MK360095.1	MK360095.1 Salmonella enterica subsp. enterica serovar Typhimurium strain 12-02284 plasmid pSE12-02284, complete sequence	100	6774	13989	3991	99.875	0	48.4238	58.9164
134	NODE_13_length_6774_cov_126.563111_component_5	NZ_CP015917.1	NZ_CP015917.1 Escherichia coli strain 210205630 isolate 210205630 plasmid pSLy5, complete sequence	93	6774	8972	6303	99.429	0	75.5016	93.0469
136	NODE_14_length_6316_cov_43.124091_component_1	KT988306.1	KT988306.1 Shigella sonnei strain c8225 plasmid pABC-3, complete sequence	100	6316	6779	3825	99.373	0	93.1701	60.5605
136	NODE_14_length_6316_cov_43.124091_component_1	NC_019070.1	NC_019070.1 Escherichia coli plasmid pCERC1, complete sequence	100	6316	6790	3836	99.088	0	93.0191	60.7346
136	NODE_14_length_6316_cov_43.124091_component_1	NZ_CP039301.1	NZ_CP039301.1 Escherichia coli strain PigCaeca_1 plasmid unnamed3, complete sequence	100	6316	17924	3304	99.001	0	35.2377	52.3116
136	NODE_14_length_6316_cov_43.124091_component_1	NZ_CP034068.1	NZ_CP034068.1 Shigella sonnei strain FDAARGOS_524 plasmid unnamed2, complete sequence	97	6316	8401	3739	100	0	75.1815	59.1989
136	NODE_14_length_6316_cov_43.124091_component_1	NZ_CP023647.1	NZ_CP023647.1 Shigella sonnei strain CFSAN030807 plasmid pCFSAN030807_2, complete sequence	97	6316	8401	3739	100	0	75.1815	59.1989
136	NODE_14_length_6316_cov_43.124091_component_1	NC_009345.1	NC_009345.1 Shigella sonnei Ss046 plasmid pSS046_spA, complete sequence	97	6316	8401	3739	100	0	75.1815	59.1989
136	NODE_14_length_6316_cov_43.124091_component_1	CP012198.1	CP012198.1 Escherichia coli strain ECwhn14 plasmid p8401, complete sequence	97	6316	8401	3739	100	0	75.1815	59.1989
136	NODE_14_length_6316_cov_43.124091_component_1	NZ_CP010832.1	NZ_CP010832.1 Shigella sonnei strain FORC_011 plasmid pFORC11.3, complete sequence	97	6316	8405	3739	100	0	75.1457	59.1989
136	NODE_14_length_6316_cov_43.124091_component_1	NZ_CP014100.1	NZ_CP014100.1 Shigella sonnei strain FDAARGOS_90 plasmid unnamed4, complete sequence	97	6316	8421	3739	99.973	0	75.003	59.1989
136	NODE_14_length_6316_cov_43.124091_component_1	NC_008439.1	NC_008439.1 Shigella sonnei plasmid pKKTET7, complete sequence	97	6316	8401	3740	99.92	0	75.1815	59.2147
136	NODE_14_length_6316_cov_43.124091_component_1	NZ_CP014101.1	NZ_CP014101.1 Shigella sonnei strain FDAARGOS_90 plasmid unnamed5, complete sequence	97	6316	8420	3739	99.92	0	75.0119	59.1989
136	NODE_14_length_6316_cov_43.124091_component_1	NZ_CP035011.1	NZ_CP035011.1 Shigella sonnei strain LC1477/18 plasmid pLC1477_18-3, complete sequence	97	6316	8398	3686	99.919	0	75.2084	58.3597
140	NODE_1_length_66210_cov_65.938880_component_0	NZ_LT985219.1	NZ_LT985219.1 Escherichia coli strain 497 plasmid RCS21_p, complete sequence	100	66210	121741	32070	99.969	0	54.386	48.4368
140	NODE_1_length_66210_cov_65.938880_component_0	NZ_LT985226.1	NZ_LT985226.1 Escherichia coli strain 525 plasmid RCS27_p, complete sequence	100	66210	118656	46284	99.944	0	55.8	69.9048
140	NODE_1_length_66210_cov_65.938880_component_0	NZ_CP016498.1	NZ_CP016498.1 Escherichia coli strain UPEC 26-1 plasmid unnamed1, complete sequence	99	66210	151033	46272	99.931	0	43.8381	69.8867
140	NODE_1_length_66210_cov_65.938880_component_0	NZ_CP021289.1	NZ_CP021289.1 Escherichia coli strain PA45B plasmid pPA45B, complete sequence	99	66210	147172	46193	99.907	0	44.9882	69.7674
140	NODE_1_length_66210_cov_65.938880_component_0	NZ_LS992181.1	NZ_LS992181.1 Escherichia coli isolate Escherichia coli str. TO124 genome assembly, plasmid: 2	97	66210	149633	29378	99.929	0	44.2483	44.3709
140	NODE_1_length_66210_cov_65.938880_component_0	NZ_CP032165.1	NZ_CP032165.1 Klebsiella pneumoniae strain XJ-K1 plasmid unnamed2, complete sequence	97	66210	130628	31647	99.972	0	50.6859	47.7979
140	NODE_1_length_66210_cov_65.938880_component_0	NZ_CP025857.1	NZ_CP025857.1 Escherichia coli strain 504838 plasmid p504838_108, complete sequence	92	66210	108475	29320	99.969	0	61.0371	44.2833
140	NODE_1_length_66210_cov_65.938880_component_0	NZ_CP041358.1	NZ_CP041358.1 Escherichia coli strain U1 plasmid unnamed1, complete sequence	90	66210	130003	28546	99.877	0	50.9296	43.1143
141	NODE_6_length_3446_cov_715.007532_component_3	NC_002090.1	NC_002090.1 Salmonella enterica subsp. enterica serovar Typhimurium plasmid NTP16, complete sequence	100	3446	8255	2979	99.564	0	41.7444	86.4481
141	NODE_6_length_3446_cov_715.007532_component_3	NC_022376.1	NC_022376.1 Salmonella enterica subsp. enterica serovar Derby str. T12 plasmid pST12 DNA, complete genome	100	3446	8275	2116	99.905	0	41.6435	61.4045
141	NODE_6_length_3446_cov_715.007532_component_3	KX356458.1	KX356458.1 Escherichia coli strain 11.1-R1 plasmid pCERC7, complete sequence	100	3446	9712	2123	99.906	0	35.4819	61.6077
141	NODE_6_length_3446_cov_715.007532_component_3	NC_010896.1	NC_010896.1 Salmonella typhimurium plasmid pAnkS, complete sequence	99	3446	8271	2980	99.497	0	41.6636	86.4771
141	NODE_1_length_54287_cov_55.568427_component_0	NZ_CP033091.2	NZ_CP033091.2 Escherichia coli DSM 30083 = JCM 1649 = ATCC 11775 plasmid unnamed, complete sequence	99	54287	131333	39763	99.925	0	41.3354	73.2459
141	NODE_1_length_54287_cov_55.568427_component_0	NZ_CP012113.1	NZ_CP012113.1 Escherichia coli strain PSUO78 plasmid pPSUO78_1, complete sequence	99	54287	132464	24645	99.858	0	40.9825	45.3976
141	NODE_1_length_54287_cov_55.568427_component_0	NZ_CP020546.1	NZ_CP020546.1 Escherichia coli strain ZJ3920 plasmid pZJ3920-1, complete sequence	99	54287	133639	34572	99.85	0	40.6221	63.6838
141	NODE_1_length_54287_cov_55.568427_component_0	NZ_CP026854.1	NZ_CP026854.1 Escherichia coli strain MS7163 plasmid pMS7163A, complete sequence	99	54287	133843	39763	99.982	0	40.5602	73.2459
141	NODE_1_length_54287_cov_55.568427_component_0	NC_011747.1	NC_011747.1 Escherichia coli S88 plasmid pECOS88, complete sequence	99	54287	133853	39764	99.98	0	40.5572	73.2477
141	NODE_1_length_54287_cov_55.568427_component_0	NZ_CP010316.1	NZ_CP010316.1 Escherichia coli strain 789 plasmid pAPEC-O78-ColV	99	54287	144859	29124	99.945	0	37.4758	53.6482
141	NODE_1_length_54287_cov_55.568427_component_0	NC_018966.1	NC_018966.1 Salmonella enterica subsp. enterica serovar Kentucky plasmid pSSAP03302A, complete sequence	99	54287	146002	29122	99.955	0	37.1824	53.6445
141	NODE_1_length_54287_cov_55.568427_component_0	NC_018954.1	NC_018954.1 Salmonella enterica subsp. enterica serovar Kentucky plasmid pCS0010A, complete sequence	99	54287	146811	29122	99.955	0	36.9775	53.6445
141	NODE_6_length_3446_cov_715.007532_component_3	CP035756.1	CP035756.1 Escherichia coli E110019 plasmid pE110019_5, complete sequence	98	3446	5681	2891	99.689	0	60.6583	83.8944
141	NODE_1_length_54287_cov_55.568427_component_0	NZ_CP023363.1	NZ_CP023363.1 Escherichia coli strain 144 plasmid 134q, complete sequence	96	54287	134388	25634	99.345	0	40.3957	47.2194
141	NODE_1_length_54287_cov_55.568427_component_0	MK461928.1	MK461928.1 Escherichia coli strain F2_14D plasmid pF2_14D_F, complete sequence	96	54287	139372	19251	99.948	0	38.9512	35.4615
141	NODE_1_length_54287_cov_55.568427_component_0	KU664810.1	KU664810.1 Escherichia coli strain 11.3-R3 plasmid pCERC5, complete sequence	96	54287	142359	25634	99.341	0	38.1339	47.2194
141	NODE_1_length_54287_cov_55.568427_component_0	MK461929.1	MK461929.1 Escherichia coli strain 2009_36 plasmid p2009_36_F, complete sequence	96	54287	143671	25634	99.345	0	37.7856	47.2194
141	NODE_1_length_54287_cov_55.568427_component_0	KU578032.1	KU578032.1 Escherichia coli plasmid pCERC4, complete sequence	96	54287	143812	25634	99.349	0	37.7486	47.2194
141	NODE_1_length_54287_cov_55.568427_component_0	CP027485.1	CP027485.1 Escherichia coli strain 2013C-4390 plasmid unnamed, complete sequence	96	54287	147394	18789	99.122	0	36.8312	34.6105
141	NODE_1_length_54287_cov_55.568427_component_0	KP398867.1	KP398867.1 Escherichia coli strain DB04277 plasmid pDB4277, complete sequence	96	54287	147837	25634	99.345	0	36.7208	47.2194
141	NODE_1_length_54287_cov_55.568427_component_0	NZ_CP012636.1	NZ_CP012636.1 Escherichia coli strain SF-088 plasmid pSF-088-1, complete sequence	96	54287	149683	25634	99.349	0	36.268	47.2194
141	NODE_1_length_54287_cov_55.568427_component_0	NZ_CP014489.1	NZ_CP014489.1 Escherichia coli strain G749 plasmid pG749_1, complete sequence	96	54287	149732	25634	99.349	0	36.2561	47.2194
141	NODE_1_length_54287_cov_55.568427_component_0	NZ_CP018994.1	NZ_CP018994.1 Escherichia coli strain Ecol_AZ147 plasmid pECAZ147_1, complete sequence	96	54287	154853	25634	99.345	0	35.0571	47.2194
141	NODE_1_length_54287_cov_55.568427_component_0	NZ_CP026940.1	NZ_CP026940.1 Escherichia coli strain 1896 plasmid p1896-1, complete sequence	96	54287	155172	23548	99.291	0	34.985	43.3769
141	NODE_1_length_54287_cov_55.568427_component_0	NZ_CP025403.1	NZ_CP025403.1 Escherichia coli strain MS8345 plasmid pMS8345B, complete sequence	95	54287	133281	11517	99.948	0	40.7312	21.215
141	NODE_1_length_54287_cov_55.568427_component_0	NC_025179.1	NC_025179.1 Escherichia coli plasmid pC59-153, complete sequence	91	54287	153231	17883	98.496	0	35.4282	32.9416
141	NODE_1_length_54287_cov_55.568427_component_0	NZ_CP013027.1	NZ_CP013027.1 Escherichia coli strain 2009C-3133 plasmid unnamed3, complete sequence	91	54287	174564	11514	99.983	0	31.0986	21.2095
141	NODE_6_length_3446_cov_715.007532_component_3	CP043013.1	CP043013.1 Escherichia coli strain 388755_gen plasmid unnamed2, complete sequence	90	3446	3770	2480	99.234	0	91.4058	71.9675
142	NODE_14_length_5294_cov_1077.359009_component_5	NZ_CP030334.1	NZ_CP030334.1 Escherichia coli strain AR_451 plasmid unnamed7	100	5294	7588	4565	99.628	0	69.7681	86.2297
142	NODE_14_length_5294_cov_1077.359009_component_5	AP019554.1	AP019554.1 Klebsiella pneumoniae TUM17816 plasmid pMTY17816_OXA48 DNA, complete sequence	100	5294	7872	3399	99.941	0	67.251	64.2048
142	NODE_14_length_5294_cov_1077.359009_component_5	AP019557.1	AP019557.1 Klebsiella pneumoniae TUM17823 plasmid pMTY17823_OXA48 DNA, complete sequence	100	5294	7872	3399	99.941	0	67.251	64.2048
142	NODE_14_length_5294_cov_1077.359009_component_5	NZ_CP048364.1	NZ_CP048364.1 Escherichia coli strain 53 plasmid p53_E-OXA48, complete sequence	100	5294	7872	3399	99.529	0	67.251	64.2048
143	NODE_1_length_30724_cov_53.945027_component_0	AP022651.1	AP022651.1 Escherichia coli 09-02E plasmid p1-09-02E DNA, complete genome	100	30724	102029	30725	99.997	0	30.113	100.003
143	NODE_1_length_30724_cov_53.945027_component_0	NZ_CP025737.1	NZ_CP025737.1 Salmonella enterica strain FORC_079 plasmid pFORC79_2, complete sequence	100	30724	99333	28648	99.934	0	30.9303	93.2431
143	NODE_1_length_30724_cov_53.945027_component_0	NZ_CP030112.1	NZ_CP030112.1 Escherichia coli strain MCJCHV-1 plasmid pNMEC-O75A, complete sequence	100	30724	88421	28104	99.993	0	34.7474	91.4725
143	NODE_1_length_30724_cov_53.945027_component_0	NZ_CP041619.1	NZ_CP041619.1 Shigella flexneri strain C32 plasmid pC32_1, complete sequence	100	30724	90682	24472	100	0	33.881	79.6511
143	NODE_5_length_5294_cov_452.255080_component_2	AP019554.1	AP019554.1 Klebsiella pneumoniae TUM17816 plasmid pMTY17816_OXA48 DNA, complete sequence	100	5294	7872	2732	100	0	67.251	51.6056
143	NODE_5_length_5294_cov_452.255080_component_2	AP019557.1	AP019557.1 Klebsiella pneumoniae TUM17823 plasmid pMTY17823_OXA48 DNA, complete sequence	100	5294	7872	2732	100	0	67.251	51.6056
143	NODE_5_length_5294_cov_452.255080_component_2	NZ_CP048364.1	NZ_CP048364.1 Escherichia coli strain 53 plasmid p53_E-OXA48, complete sequence	100	5294	7872	2732	99.488	0	67.251	51.6056
143	NODE_1_length_30724_cov_53.945027_component_0	NC_006816.1	NC_006816.1 Salmonella enterica subsp. enterica serovar Typhimurium plasmid pU302L, complete sequence	98	30724	84514	14590	98.759	0	36.3537	47.4873
143	NODE_1_length_30724_cov_53.945027_component_0	NZ_CP044043.1	NZ_CP044043.1 Klebsiella pneumoniae strain FDAARGOS_629 plasmid unnamed1, complete sequence	97	30724	72634	27827	99.982	0	42.2997	90.5709
143	NODE_1_length_30724_cov_53.945027_component_0	NZ_CP018960.1	NZ_CP018960.1 Escherichia coli strain Ecol_422 plasmid pEC422_2, complete sequence	97	30724	73206	27827	99.982	0	41.9692	90.5709
143	NODE_1_length_30724_cov_53.945027_component_0	NZ_CP033948.1	NZ_CP033948.1 Klebsiella pneumoniae subsp. pneumoniae strain ARLG-3135 plasmid p2, complete sequence	97	30724	70586	27827	99.978	0	43.527	90.5709
143	NODE_1_length_30724_cov_53.945027_component_0	NZ_CP036329.1	NZ_CP036329.1 Klebsiella pneumoniae strain BA28434 plasmid pIncFIA	97	30724	71246	27834	99.925	0	43.1238	90.5937
143	NODE_1_length_30724_cov_53.945027_component_0	MK295826.1	MK295826.1 Escherichia coli O25b:H4-ST131 strain 113 plasmid p113, complete sequence	96	30724	99041	13183	99.507	0	31.0215	42.9078
143	NODE_1_length_30724_cov_53.945027_component_0	MH316134.1	MH316134.1 Salmonella enterica Serotypes Indiana strain GDD25-5 plasmid pGDD25-5,complete sequence	95	30724	100935	24135	99.988	0	30.4394	78.5542
143	NODE_1_length_30724_cov_53.945027_component_0	NC_019105.1	NC_019105.1 Salmonella enterica subsp. enterica serovar Dublin plasmid pSD_88, complete sequence	95	30724	88505	11739	99.94	0	34.7144	38.2079
144	NODE_1_length_22611_cov_6.915006_component_0	NZ_CP044043.1	NZ_CP044043.1 Klebsiella pneumoniae strain FDAARGOS_629 plasmid unnamed1, complete sequence	100	22611	72634	22611	99.982	0	31.13	100
144	NODE_1_length_22611_cov_6.915006_component_0	NZ_CP018960.1	NZ_CP018960.1 Escherichia coli strain Ecol_422 plasmid pEC422_2, complete sequence	100	22611	73206	22611	99.982	0	30.8868	100
144	NODE_1_length_22611_cov_6.915006_component_0	NZ_CP033948.1	NZ_CP033948.1 Klebsiella pneumoniae subsp. pneumoniae strain ARLG-3135 plasmid p2, complete sequence	100	22611	70586	22611	99.978	0	32.0333	100
144	NODE_1_length_22611_cov_6.915006_component_0	NZ_CP036329.1	NZ_CP036329.1 Klebsiella pneumoniae strain BA28434 plasmid pIncFIA	100	22611	71246	22619	99.907	0	31.7365	100.035
144	NODE_7_length_5291_cov_42.902789_component_4	NZ_CP030334.1	NZ_CP030334.1 Escherichia coli strain AR_451 plasmid unnamed7	100	5291	7588	4396	99.659	0	69.7285	83.0845
144	NODE_7_length_5291_cov_42.902789_component_4	AP019554.1	AP019554.1 Klebsiella pneumoniae TUM17816 plasmid pMTY17816_OXA48 DNA, complete sequence	100	5291	7872	2732	99.963	0	67.2129	51.6349
144	NODE_7_length_5291_cov_42.902789_component_4	AP019557.1	AP019557.1 Klebsiella pneumoniae TUM17823 plasmid pMTY17823_OXA48 DNA, complete sequence	100	5291	7872	2732	99.963	0	67.2129	51.6349
144	NODE_7_length_5291_cov_42.902789_component_4	NZ_CP048364.1	NZ_CP048364.1 Escherichia coli strain 53 plasmid p53_E-OXA48, complete sequence	100	5291	7872	2732	99.451	0	67.2129	51.6349
144	NODE_9_length_2061_cov_5.580662_component_5	NZ_CP018317.1	NZ_CP018317.1 Klebsiella pneumoniae strain Kp_Goe_822579 plasmid pKp_Goe_579-5, complete sequence	100	2061	4249	1970	99.036	0	48.5055	95.5847
144	NODE_9_length_2061_cov_5.580662_component_5	NZ_CP041058.1	NZ_CP041058.1 Enterobacter hormaechei strain C126 plasmid unnamed4, complete sequence	100	2061	3385	2062	97.818	0	60.8863	100.049
144	NODE_5_length_7565_cov_7.312853_component_0	JN704639.1	JN704639.1 Uncultured bacterium plasmid pMC2, complete sequence	91	7565	22102	6851	99.971	0	34.2277	90.5618
144	NODE_5_length_7565_cov_7.312853_component_0	NZ_LS992178.1	NZ_LS992178.1 Citrobacter freundii isolate Citrobacter freundii str. E2614 genome assembly, plasmid: 4	90	7565	18553	6826	99.985	0	40.7751	90.2313
145	NODE_1_length_47187_cov_13.023502_component_0	KY706108.1	KY706108.1 Escherichia coli strain pAA-ST131 plasmid ESBL20150001, complete sequence	99	47187	142630	35530	98.88	0	33.0835	75.2962
145	NODE_1_length_47187_cov_13.023502_component_0	NZ_CP026724.1	NZ_CP026724.1 Escherichia coli strain 266917_2 plasmid p266917_2_01, complete sequence	96	47187	129627	24211	98.662	0	36.4021	51.3086
145	NODE_1_length_47187_cov_13.023502_component_0	CP025574.1	CP025574.1 Escherichia coli strain E-1246 plasmid pE1246_1, complete sequence	90	47187	129195	15413	98.884	0	36.5239	32.6637
148	NODE_6_length_4201_cov_433.918262_component_3	NZ_LT985240.1	NZ_LT985240.1 Escherichia coli strain 659 plasmid RCS32_p, complete sequence	100	4201	7050	3997	99.5	0	59.5887	95.144
148	NODE_6_length_4201_cov_433.918262_component_3	NZ_LT795116.1	NZ_LT795116.1 Salmonella enterica subsp. enterica serovar Typhimurium isolate VNB151-sc-2315230 genome assembly, plasmid: p2	100	4201	4239	3006	99.534	0	99.1036	71.5544
148	NODE_7_length_3501_cov_507.757854_component_4	NZ_CP021100.1	NZ_CP021100.1 Escherichia coli strain 13P477T plasmid p13P477T-10, complete sequence	100	3501	6162	3506	99.658	0	56.816	100.143
148	NODE_7_length_3501_cov_507.757854_component_4	NZ_CP032882.1	NZ_CP032882.1 Escherichia coli strain SCEC020022 plasmid p3_020022, complete sequence	100	3501	6548	3457	98.959	0	53.4667	98.7432
148	NODE_2_length_8735_cov_32.952138_component_1	NZ_CP019279.1	NZ_CP019279.1 Escherichia coli strain 13P477T plasmid p13P477T-6, complete sequence	99	8735	22592	5560	97.374	0	38.6641	63.652
154	NODE_22_length_3592_cov_244.075036_component_3	NZ_CP045284.1	NZ_CP045284.1 Escherichia coli strain LAU-OXA plasmid pLAU-OXA7, complete sequence	100	3592	5168	1904	99.842	0	69.5046	53.0067
154	NODE_32_length_1826_cov_510.093584_component_3	NZ_CP010190.1	NZ_CP010190.1 Escherichia coli strain M6 plasmid D, complete genome	91	1826	5283	1657	97.224	0	34.5637	90.7448
154	NODE_32_length_1826_cov_510.093584_component_3	NZ_CP010212.1	NZ_CP010212.1 Escherichia coli strain M11 plasmid F, complete sequence	91	1826	5282	983	97.05	0	34.5702	53.8335
156	NODE_1_length_49411_cov_40.553811_component_1	NZ_CP032259.1	NZ_CP032259.1 Escherichia coli strain AR_0067 plasmid unnamed2, complete sequence	95	49411	49921	19776	99.489	0	98.9784	40.0235
156	NODE_1_length_49411_cov_40.553811_component_1	NZ_CP040921.1	NZ_CP040921.1 Escherichia coli strain FC853_EC plasmid p853EC2, complete sequence	92	49411	49465	20278	99.083	0	99.8908	41.0394
157	NODE_12_length_69349_cov_68.457817_component_1	CP025898.1	CP025898.1 Escherichia coli strain 500465 plasmid p500465_79, complete sequence	99	69349	79888	35902	99.293	0.142756	86.8078	51.77
157	NODE_20_length_28162_cov_96.272338_component_2	NZ_CP006640.1	NZ_CP006640.1 Escherichia coli PCN061 plasmid PCN061p4, complete sequence	97	28162	34692	23295	99.223	0.344436	81.1772	82.7178
157	NODE_20_length_28162_cov_96.272338_component_2	NZ_CP025915.1	NZ_CP025915.1 Escherichia coli strain 203740 plasmid p203740_35, complete sequence	97	28162	35753	23296	99.077	0.344436	78.7682	82.7214
157	NODE_20_length_28162_cov_96.272338_component_2	NZ_LT985287.1	NZ_LT985287.1 Escherichia coli strain RPC3 plasmid RCS69_pI, complete sequence	97	28162	49251	12640	99.992	0.344436	57.1806	44.8832
157	NODE_12_length_69349_cov_68.457817_component_1	KT754161.1	KT754161.1 Shigella dysenteriae 1 strain CAR10 plasmid pCAR10, complete sequence	90	69349	83692	33314	97.974	0.129778	82.8622	48.0382

## Sheet: E coli - ResFinder
ID	Resistance gene	Identity	Alignment Length/Gene Length	Coverage	Position in reference	Contig	Position in contig	Phenotype	Accession no.
100	mph(A)	100.00	906/906	100	1..906	NODE_5_length_5587_cov_4.434982_component_0	195..1100	Macrolide resistance	D16251
103	blaTEM-1B	100.00	861/861	100	1..861	NODE_2_length_16937_cov_21.519929_component_0	15716..16576	Beta-lactam resistance Alternate name; RblaTEM-1	AY458016
103	aac(3)-IId	99.88	861/861	100	1..861	NODE_12_length_3346_cov_48.940975_component_0	244..1104	Aminoglycoside resistance	EU022314
106	blaTEM-1B	100.00	861/861	100	1..861	NODE_2_length_28072_cov_8.042226_component_0	615..1475	Beta-lactam resistance Alternate name; RblaTEM-1	AY458016
106	dfrA1	99.79	474/474	100	1..474	NODE_13_length_5030_cov_6.969610_component_1	1799..2272	Trimethoprim resistance	AJ238350
106	dfrA1	99.79	474/474	100	1..474	NODE_13_length_5030_cov_6.969610_component_1	1799..2272	Trimethoprim resistance	AF203818
106	dfrA1	99.79	474/474	100	1..474	NODE_13_length_5030_cov_6.969610_component_1	1799..2272	Trimethoprim resistance	X00926
106	aadA1	100.00	792/792	100	1..792	NODE_13_length_5030_cov_6.969610_component_1	2365..3156	Aminoglycoside resistance	JX185132
106	sul1	100.00	840/840	100	1..840	NODE_13_length_5030_cov_6.969610_component_1	3661..4500	Sulphonamide resistance	U12338
107	sul1	100.00	840/840	100	1..840	NODE_6_length_6694_cov_6.407187_component_0	3957..4796	Sulphonamide resistance	U12338
107	tet(B)	100.00	1206/1206	100	1..1206	NODE_7_length_6118_cov_7.485896_component_0	2122..3327	Tetracycline resistance	AF326777
107	blaTEM-1B	100.00	861/861	100	1..861	NODE_17_length_2168_cov_6.407643_component_0	647..1507	Beta-lactam resistance Alternate name; RblaTEM-1	AY458016
107	aadA5	100.00	789/789	100	1..789	NODE_6_length_6694_cov_6.407187_component_0	2622..3410	Aminoglycoside resistance	AF137361
107	qnrB19	100.00	645/645	100	1..645	NODE_15_length_3198_cov_150.699772_component_4	1587..2231	Quinolone resistance	EU432277
107	dfrA17	100.00	474/474	100	1..474	NODE_6_length_6694_cov_6.407187_component_0	2018..2491	Trimethoprim resistance	FJ460238
108	sul1	100.00	840/840	100	1..840	NODE_1_length_83174_cov_21.307693_component_0	20186..21025	Sulphonamide resistance	U12338
108	tet(D)	100.00	1185/1185	100	1..1185	NODE_1_length_83174_cov_21.307693_component_0	24826..26010	Tetracycline resistance	AF467077
108	aadA1	99.75	792/792	100	1..792	NODE_1_length_83174_cov_21.307693_component_0	18890..19681	Aminoglycoside resistance	JX185132
108	aadA1	99.75	792/792	100	1..792	NODE_1_length_83174_cov_21.307693_component_0	18890..19681	Aminoglycoside resistance	JQ414041
112	blaTEM-1C	100.00	861/861	100	1..861	NODE_5_length_14943_cov_10.589970_component_0	8654..9514	Beta-lactam resistance Alternate name; RblaTEM-1	FJ560503
120	sul2	100.00	816/816	100	1..816	NODE_1_length_26639_cov_14.843165_component_0	9145..9960	Sulphonamide resistance	AY034138
120	blaTEM-1B	100.00	861/861	100	1..861	NODE_1_length_26639_cov_14.843165_component_0	11463..12323	Beta-lactam resistance Alternate name; RblaTEM-1	AY458016
120	aph(6)-Id	100.00	831/831	100	1..831	NODE_1_length_26639_cov_14.843165_component_0	7445..8275	Aminoglycoside resistance Alternate name; aph(6)-Id	CP000971
120	aph(3'')-Ib	100.00	804/804	100	1..804	NODE_1_length_26639_cov_14.843165_component_0	8281..9084	Aminoglycoside resistance Alternate name; aph(3'')-Ib	AF321551
123	dfrA8	100.00	510/510	100	1..510	NODE_1_length_28635_cov_15.477831_component_0	14716..15225	Trimethoprim resistance	U10186
123	blaTEM-1B	100.00	861/861	100	1..861	NODE_1_length_28635_cov_15.477831_component_0	16316..17176	Beta-lactam resistance Alternate name; RblaTEM-1	AY458016
123	aph(3'')-Ib	100.00	804/804	100	1..804	NODE_1_length_28635_cov_15.477831_component_0	19555..20358	Aminoglycoside resistance Alternate name; aph(3'')-Ib	AF321551
123	aph(6)-Id	100.00	831/831	100	1..831	NODE_1_length_28635_cov_15.477831_component_0	20364..21194	Aminoglycoside resistance Alternate name; aph(6)-Id	CP000971
123	sul2	100.00	816/816	100	1..816	NODE_1_length_28635_cov_15.477831_component_0	18679..19494	Sulphonamide resistance	AY034138
124	mdf(A)	98.00	899/1233	72.9116	335..1233	NODE_746_length_1656_cov_117.296272_component_0	1..899	Warning: gene is missing from Notes file. Please inform curator.	Y08743
124	catA1	100.00	405/660	61.3636	111..515	NODE_4342_length_405_cov_186.643885_component_0	1..405	Phenicol resistance	V00622
125	blaTEM-1B	100.00	861/861	100	1..861	NODE_4_length_11036_cov_5.365111_component_1	5283..6143	Beta-lactam resistance Alternate name; RblaTEM-1	AY458016
126	blaTEM-1B	100.00	861/861	100	1..861	NODE_4_length_11036_cov_3.239619_component_1	9701..10561	Beta-lactam resistance Alternate name; RblaTEM-1	AY458016
127	blaTEM-34	100.00	529/861	61.4402	333..861	NODE_4_length_6875_cov_113.382632_component_0	6347..6875	Beta-lactam resistance Alternate name; blaTEM-34	KC292503
127	blaTEM-33	100.00	529/861	61.4402	333..861	NODE_4_length_6875_cov_113.382632_component_0	6347..6875	Beta-lactam resistance Alternate name; IRT-5	GU371926
127	blaTEM-213	100.00	529/861	61.4402	333..861	NODE_4_length_6875_cov_113.382632_component_0	6347..6875	Beta-lactam resistance	LJEE02000034
127	blaTEM-210	100.00	529/861	61.4402	333..861	NODE_4_length_6875_cov_113.382632_component_0	6347..6875	Beta-lactam resistance	KJ484630
127	blaTEM-208	100.00	529/861	61.4402	333..861	NODE_4_length_6875_cov_113.382632_component_0	6347..6875	Beta-lactam resistance	KC865667
127	blaTEM-57	100.00	529/861	61.4402	333..861	NODE_4_length_6875_cov_113.382632_component_0	6347..6875	Beta-lactam resistance	FJ405211
127	blaTEM-206	100.00	529/861	61.4402	333..861	NODE_4_length_6875_cov_113.382632_component_0	6347..6875	Beta-lactam resistance	KC783461
127	blaTEM-1B	100.00	529/861	61.4402	333..861	NODE_4_length_6875_cov_113.382632_component_0	6347..6875	Beta-lactam resistance Alternate name; RblaTEM-1	AY458016
127	blaTEM-141	100.00	529/861	61.4402	333..861	NODE_4_length_6875_cov_113.382632_component_0	6347..6875	Beta-lactam resistance	AY956335
127	blaTEM-216	100.00	529/861	61.4402	333..861	NODE_4_length_6875_cov_113.382632_component_0	6347..6875	Beta-lactam resistance	KF944358
127	blaTEM-209	100.00	529/861	61.4402	333..861	NODE_4_length_6875_cov_113.382632_component_0	6347..6875	Beta-lactam resistance	KF240808
127	blaTEM-214	100.00	529/861	61.4402	333..861	NODE_4_length_6875_cov_113.382632_component_0	6347..6875	Beta-lactam resistance	KP050491
128	aph(3')-Ia	100.00	816/816	100	1..816	NODE_32_length_1293_cov_148.611492_component_0	214..1029	Aminoglycoside resistance	V00359
128	tet(B)	100.00	1206/1206	100	1..1206	NODE_16_length_3814_cov_141.277733_component_0	2123..3328	Tetracycline resistance	AF326777
128	blaTEM-1B	100.00	861/861	100	1..861	NODE_8_length_11383_cov_160.458955_component_0	6401..7261	Beta-lactam resistance Alternate name; RblaTEM-1	AY458016
129	blaTEM-1B	100.00	861/861	100	1..861	NODE_40_length_2170_cov_7.743514_component_0	649..1509	Beta-lactam resistance Alternate name; RblaTEM-1	AY458016
129	sul2	100.00	816/816	100	1..816	NODE_28_length_4639_cov_14.326684_component_0	1989..2804	Sulphonamide resistance	HQ840942
129	aph(6)-Id	100.00	837/837	100	1..837	NODE_28_length_4639_cov_14.326684_component_0	3668..4504	Aminoglycoside resistance Alternate name; aph(6)-Id	M28829
129	aph(3'')-Ib	100.00	804/804	100	1..804	NODE_28_length_4639_cov_14.326684_component_0	2865..3668	Aminoglycoside resistance Alternate name; aph(3'')-Ib	AF321551
130	dfrA14	100.00	474/474	100	1..474	NODE_23_length_1862_cov_79.080945_component_0	568..1041	Trimethoprim resistance	KF921535
130	tet(B)	100.00	1206/1206	100	1..1206	NODE_9_length_5861_cov_111.084583_component_0	2147..3352	Tetracycline resistance	AF326777
132	tet(A)	100.00	1200/1200	100	1..1200	NODE_63_length_3767_cov_14.291484_component_0	1576..2775	Tetracycline resistance	AJ517790
134	dfrA8	100.00	510/510	100	1..510	NODE_1_length_69233_cov_24.177394_component_0	17673..18182	Trimethoprim resistance	U10186
134	aph(6)-Id	100.00	831/831	100	1..831	NODE_1_length_69233_cov_24.177394_component_0	23321..24151	Aminoglycoside resistance Alternate name; aph(6)-Id	CP000971
134	aph(3'')-Ib	100.00	804/804	100	1..804	NODE_1_length_69233_cov_24.177394_component_0	22512..23315	Aminoglycoside resistance Alternate name; aph(3'')-Ib	AF321551
134	sul2	100.00	816/816	100	1..816	NODE_1_length_69233_cov_24.177394_component_0	21636..22451	Sulphonamide resistance	AY034138
134	blaTEM-1B	100.00	861/861	100	1..861	NODE_1_length_69233_cov_24.177394_component_0	19273..20133	Beta-lactam resistance Alternate name; RblaTEM-1	AY458016
136	blaTEM-1B	100.00	861/861	100	1..861	NODE_6_length_14934_cov_22.572837_component_0	6347..7207	Beta-lactam resistance Alternate name; RblaTEM-1	AY458016
136	aph(6)-Id	100.00	837/837	100	1..837	NODE_14_length_6316_cov_43.124091_component_1	2684..3520	Aminoglycoside resistance Alternate name; aph(6)-Id	M28829
136	aadA1	100.00	789/789	100	1..789	NODE_1_length_72530_cov_18.562035_component_0	29556..30344	Aminoglycoside resistance	JQ480156
136	aph(3'')-Ib	100.00	804/804	100	1..804	NODE_14_length_6316_cov_43.124091_component_1	3520..4323	Aminoglycoside resistance Alternate name; aph(3'')-Ib	AF321551
136	dfrA1	100.00	474/474	100	1..474	NODE_1_length_72530_cov_18.562035_component_0	31021..31494	Trimethoprim resistance	X00926
136	sul2	100.00	816/816	100	1..816	NODE_14_length_6316_cov_43.124091_component_1	4384..5199	Sulphonamide resistance	AY034138
136	tet(A)	100.00	1200/1200	100	1..1200	NODE_6_length_14934_cov_22.572837_component_0	12774..13973	Tetracycline resistance	AJ517790
140	aadA1	99.75	792/792	100	1..792	NODE_2_length_20028_cov_69.517512_component_0	16543..17334	Aminoglycoside resistance	JQ414041
140	aadA1	99.75	792/792	100	1..792	NODE_2_length_20028_cov_69.517512_component_0	16543..17334	Aminoglycoside resistance	JX185132
140	sul1	100.00	840/840	100	1..840	NODE_2_length_20028_cov_69.517512_component_0	15199..16038	Sulphonamide resistance	U12338
143	blaTEM-1B	100.00	861/861	100	1..861	NODE_8_length_1617_cov_131.606078_component_0	237..1097	Beta-lactam resistance Alternate name; RblaTEM-1	AY458016
146	dfrA17	100.00	474/474	100	1..474	NODE_13_length_2314_cov_32.658436_component_0	812..1285	Trimethoprim resistance	FJ460238
146	aadA5	100.00	681/789	86.3118	1..681	NODE_13_length_2314_cov_32.658436_component_0	1..681	Aminoglycoside resistance	AF137361
147	blaTEM-1A	99.77	861/861	100	1..861	NODE_2_length_55354_cov_10.407790_component_2	13611..14471	Beta-lactam resistance Alternate name; RblaTEM-1	HM749966
147	tet(A)	100.00	1200/1200	100	1..1200	NODE_2_length_55354_cov_10.407790_component_2	1576..2775	Tetracycline resistance	AJ517790
153	tet(B)	100.00	1206/1206	100	1..1206	NODE_9_length_6855_cov_8.946195_component_0	4318..5523	Tetracycline resistance	AF326777
155	tet(A)	100.00	1200/1200	100	1..1200	NODE_2_length_77032_cov_62.407178_component_1	53987..55186	Tetracycline resistance	AJ517790
155	blaTEM-1C	100.00	861/861	100	1..861	NODE_2_length_77032_cov_62.407178_component_1	56223..57083	Beta-lactam resistance Alternate name; RblaTEM-1	FJ560503
156	blaTEM-1D	100.00	861/861	100	1..861	NODE_1_length_49411_cov_40.553811_component_1	10957..11817	Beta-lactam resistance Alternate name; RblaTEM-1	AF188200
157	blaTEM-1B	100.00	861/861	100	1..861	NODE_12_length_69349_cov_68.457817_component_1	20550..21410	Beta-lactam resistance Alternate name; RblaTEM-1	AY458016

## Sheet: E coli - CARD
ID	Contig	Start	Stop	Cut_Off	Best_Hit_ARO	Best_Identities	Drug Class	Resistance Mechanism	AMR Gene Family	Percentage Length of Reference Sequence
100	100-NODE_5_length_5587_cov_4,434982_component_0_1	195	1100	Perfect	mphA	100	macrolide antibiotic	antibiotic inactivation	macrolide phosphotransferase (MPH)	100
103	103-NODE_2_length_16937_cov_21,519929_component_0_15	15716	16576	Perfect	TEM-1	100	monobactam; cephalosporin; penam; penem	antibiotic inactivation	TEM beta-lactamase	100
103	103-NODE_12_length_3346_cov_48,940975_component_0_1	244	1104	Perfect	AAC(3)-IId	100	aminoglycoside antibiotic	antibiotic inactivation	AAC(3)	100
106	106-NODE_2_length_28072_cov_8,042226_component_0_2	615	1475	Perfect	TEM-1	100	monobactam; cephalosporin; penam; penem	antibiotic inactivation	TEM beta-lactamase	100
106	106-NODE_13_length_5030_cov_6,969610_component_1_4	1799	2272	Perfect	dfrA1	100	diaminopyrimidine antibiotic	antibiotic target replacement	trimethoprim resistant dihydrofolate reductase dfr	100
106	106-NODE_13_length_5030_cov_6,969610_component_1_5	2365	3156	Strict	aadA	99.62	aminoglycoside antibiotic	antibiotic inactivation	ANT(3'')	100
106	106-NODE_13_length_5030_cov_6,969610_component_1_6	3320	3667	Perfect	qacEdelta1	100		antibiotic efflux	major facilitator superfamily (MFS) antibiotic efflux pump	100
106	106-NODE_13_length_5030_cov_6,969610_component_1_7	3661	4500	Perfect	sul1	100	sulfonamide antibiotic	antibiotic target replacement	sulfonamide resistant sul	100
107	107-NODE_6_length_6694_cov_6,407187_component_0_3	2622	3410	Perfect	aadA5	100	aminoglycoside antibiotic	antibiotic inactivation	ANT(3'')	100
107	107-NODE_6_length_6694_cov_6,407187_component_0_4	3616	3963	Perfect	qacEdelta1	100		antibiotic efflux	major facilitator superfamily (MFS) antibiotic efflux pump	100
107	107-NODE_6_length_6694_cov_6,407187_component_0_5	3957	4796	Perfect	sul1	100	sulfonamide antibiotic	antibiotic target replacement	sulfonamide resistant sul	100
107	107-NODE_7_length_6118_cov_7,485896_component_0_5	2122	3327	Strict	tet(B)	99.25	tetracycline antibiotic	antibiotic efflux	major facilitator superfamily (MFS) antibiotic efflux pump	100
107	107-NODE_15_length_3198_cov_150,699772_component_4_2	1587	2231	Perfect	QnrB19	100	fluoroquinolone antibiotic	antibiotic target protection	quinolone resistance protein (qnr)	100
107	107-NODE_17_length_2168_cov_6,407643_component_0_2	647	1507	Perfect	TEM-1	100	monobactam; cephalosporin; penam; penem	antibiotic inactivation	TEM beta-lactamase	100
107	107-NODE_7_length_6118_cov_7,485896_component_0_4	1417	2040	Strict	tetR	100	tetracycline antibiotic	antibiotic target alteration; antibiotic efflux	major facilitator superfamily (MFS) antibiotic efflux pump	99.52
108	108-NODE_1_length_83174_cov_21,307693_component_0_21	18902	19681	Strict	aadA	99.61	aminoglycoside antibiotic	antibiotic inactivation	ANT(3'')	98.48
108	108-NODE_1_length_83174_cov_21,307693_component_0_22	19845	20192	Perfect	qacEdelta1	100		antibiotic efflux	major facilitator superfamily (MFS) antibiotic efflux pump	100
108	108-NODE_1_length_83174_cov_21,307693_component_0_23	20186	21025	Perfect	sul1	100	sulfonamide antibiotic	antibiotic target replacement	sulfonamide resistant sul	100
108	108-NODE_1_length_83174_cov_21,307693_component_0_29	24826	26010	Perfect	tet(D)	100	tetracycline antibiotic	antibiotic efflux	major facilitator superfamily (MFS) antibiotic efflux pump	100
112	112-NODE_5_length_14943_cov_10,589970_component_0_9	8654	9514	Perfect	TEM-1	100	monobactam; cephalosporin; penam; penem	antibiotic inactivation	TEM beta-lactamase	100
120	120-NODE_1_length_26639_cov_14,843165_component_0_11	7445	8281	Strict	APH(6)-Id	99.28	aminoglycoside antibiotic	antibiotic inactivation	APH(6)	100
120	120-NODE_1_length_26639_cov_14,843165_component_0_12	8281	9084	Strict	APH(3'')-Ib	99.63	aminoglycoside antibiotic	antibiotic inactivation	APH(3'')	100
120	120-NODE_1_length_26639_cov_14,843165_component_0_13	9145	9960	Perfect	sul2	100	sulfonamide antibiotic	antibiotic target replacement	sulfonamide resistant sul	100
120	120-NODE_1_length_26639_cov_14,843165_component_0_17	11463	12323	Perfect	TEM-1	100	monobactam; cephalosporin; penam; penem	antibiotic inactivation	TEM beta-lactamase	100
123	123-NODE_1_length_28635_cov_15,477831_component_0_19	14716	15225	Perfect	dfrA8	100	diaminopyrimidine antibiotic	antibiotic target replacement	trimethoprim resistant dihydrofolate reductase dfr	100
123	123-NODE_1_length_28635_cov_15,477831_component_0_21	16316	17176	Perfect	TEM-1	100	monobactam; cephalosporin; penam; penem	antibiotic inactivation	TEM beta-lactamase	100
123	123-NODE_1_length_28635_cov_15,477831_component_0_25	18679	19494	Perfect	sul2	100	sulfonamide antibiotic	antibiotic target replacement	sulfonamide resistant sul	100
123	123-NODE_1_length_28635_cov_15,477831_component_0_26	19555	20358	Strict	APH(3'')-Ib	99.63	aminoglycoside antibiotic	antibiotic inactivation	APH(3'')	100
123	123-NODE_1_length_28635_cov_15,477831_component_0_27	20358	21194	Strict	APH(6)-Id	99.28	aminoglycoside antibiotic	antibiotic inactivation	APH(6)	100
124	124-NODE_26_length_4124_cov_126,088817_component_0_2	351	1832	Strict	TolC	99.8	macrolide antibiotic; fluoroquinolone antibiotic; aminoglycoside antibiotic; carbapenem; cephalosporin; glycylcycline; cephamycin; penam; tetracycline antibiotic; peptide antibiotic; aminocoumarin antibiotic; rifamycin antibiotic; phenicol antibiotic; triclosan; penem	antibiotic efflux	ATP-binding cassette (ABC) antibiotic efflux pump; major facilitator superfamily (MFS) antibiotic efflux pump; resistance-nodulation-cell division (RND) antibiotic efflux pump	99.6
124	124-NODE_63_length_3579_cov_119,763036_component_0_3	1762	2484	Perfect	baeR	100	aminoglycoside antibiotic; aminocoumarin antibiotic	antibiotic efflux	resistance-nodulation-cell division (RND) antibiotic efflux pump	100
124	124-NODE_278_length_2482_cov_117,116773_component_0_3	1293	1676	Strict	marA	99.21	fluoroquinolone antibiotic; monobactam; carbapenem; cephalosporin; glycylcycline; cephamycin; penam; tetracycline antibiotic; rifamycin antibiotic; phenicol antibiotic; triclosan; penem	antibiotic efflux; reduced permeability to antibiotic	resistance-nodulation-cell division (RND) antibiotic efflux pump; General Bacterial Porin with reduced permeability to beta-lactams	100
124	124-NODE_297_length_2428_cov_121,097349_component_0_1	128	1285	Strict	Escherichia coli ampH beta-lactamase	99.48	cephalosporin; penam	antibiotic inactivation	ampC-type beta-lactamase	100
124	124-NODE_453_length_2082_cov_131,483887_component_0_2	728	1549	Strict	bacA	99.63	peptide antibiotic	antibiotic target alteration	undecaprenyl pyrophosphate related proteins	100
	124-NODE_621_length_1797_cov_120,337126_component_0_1	211	1344	Strict	Escherichia coli ampC beta-lactamase	97.08	cephalosporin; penam	antibiotic inactivation	ampC-type beta-lactamase	100
124	124-NODE_640_length_1773_cov_124,182260_component_0_1	17	1189	Strict	emrA	99.74	fluoroquinolone antibiotic	antibiotic efflux	major facilitator superfamily (MFS) antibiotic efflux pump	100
124	124-NODE_1017_length_1406_cov_126,931196_component_0_2	289	1257	Strict	PmrF	99.38	peptide antibiotic	antibiotic target alteration	pmr phosphoethanolamine transferase	100
124	124-NODE_1038_length_1391_cov_141,530063_component_0_2	736	1350	Perfect	evgA	100	macrolide antibiotic; fluoroquinolone antibiotic; penam; tetracycline antibiotic	antibiotic efflux	major facilitator superfamily (MFS) antibiotic efflux pump; resistance-nodulation-cell division (RND) antibiotic efflux pump	100
124	124-NODE_1063_length_1369_cov_99,037037_component_0_2	694	1026	Strict	Escherichia coli emrE	98.18	macrolide antibiotic	antibiotic efflux	small multidrug resistance (SMR) antibiotic efflux pump	100
	124-NODE_278_length_2482_cov_117,116773_component_0_4	1697	2131	Strict	Escherichia coli marR mutant conferring antibiotic resistance	97.92	fluoroquinolone antibiotic; cephalosporin; glycylcycline; penam; tetracycline antibiotic; rifamycin antibiotic; phenicol antibiotic; triclosan	antibiotic target alteration; antibiotic efflux	resistance-nodulation-cell division (RND) antibiotic efflux pump	100
124	124-NODE_2124_length_862_cov_102,580952_component_0_1	21	668	Strict	Escherichia coli acrR with mutation conferring multidrug antibiotic resistance	99.53	fluoroquinolone antibiotic; cephalosporin; glycylcycline; penam; tetracycline antibiotic; rifamycin antibiotic; phenicol antibiotic; triclosan	antibiotic target alteration; antibiotic efflux	resistance-nodulation-cell division (RND) antibiotic efflux pump	100
125	125-NODE_4_length_11036_cov_5,365111_component_1_7	5283	6143	Perfect	TEM-1	100	monobactam; cephalosporin; penam; penem	antibiotic inactivation	TEM beta-lactamase	100
126	126-NODE_4_length_11036_cov_3,239619_component_1_10	9701	10561	Perfect	TEM-1	100	monobactam; cephalosporin; penam; penem	antibiotic inactivation	TEM beta-lactamase	100
128	128-NODE_8_length_11383_cov_160,458955_component_0_11	6401	7261	Perfect	TEM-1	100	monobactam; cephalosporin; penam; penem	antibiotic inactivation	TEM beta-lactamase	100
128	128-NODE_16_length_3814_cov_141,277733_component_0_5	2123	3328	Strict	tet(B)	99.25	tetracycline antibiotic	antibiotic efflux	major facilitator superfamily (MFS) antibiotic efflux pump	100
128	128-NODE_32_length_1293_cov_148,611492_component_0_2	214	1029	Strict	APH(3')-Ia	98.52	aminoglycoside antibiotic	antibiotic inactivation	APH(3')	100
128	128-NODE_16_length_3814_cov_141,277733_component_0_4	1418	2041	Strict	tetR	100	tetracycline antibiotic	antibiotic target alteration; antibiotic efflux	major facilitator superfamily (MFS) antibiotic efflux pump	99.52
129	129-NODE_28_length_4639_cov_14,326684_component_0_3	1989	2804	Strict	sul2	99.63	sulfonamide antibiotic	antibiotic target replacement	sulfonamide resistant sul	100
129	129-NODE_28_length_4639_cov_14,326684_component_0_5	3668	4504	Strict	APH(6)-Id	99.64	aminoglycoside antibiotic	antibiotic inactivation	APH(6)	100
129	129-NODE_40_length_2170_cov_7,743514_component_0_2	649	1509	Perfect	TEM-1	100	monobactam; cephalosporin; penam; penem	antibiotic inactivation	TEM beta-lactamase	100
129	129-NODE_10_length_13949_cov_7,489582_component_11_9	6813	9359	Strict	Escherichia coli cyaA with mutation conferring resistance to fosfomycin	99.29	fosfomycin	antibiotic target alteration	antibiotic-resistant cya adenylate cyclase	100
130	130-NODE_9_length_5861_cov_111,084583_component_0_5	2147	3352	Strict	tet(B)	99.25	tetracycline antibiotic	antibiotic efflux	major facilitator superfamily (MFS) antibiotic efflux pump	100
130	130-NODE_9_length_5861_cov_111,084583_component_0_4	1442	2065	Strict	tetR	99.52	tetracycline antibiotic	antibiotic target alteration; antibiotic efflux	major facilitator superfamily (MFS) antibiotic efflux pump	99.52
132	132-NODE_15_length_15305_cov_4,406773_component_6_13	7594	8802	Strict	mdtH	99.75	fluoroquinolone antibiotic	antibiotic efflux	major facilitator superfamily (MFS) antibiotic efflux pump	100
132	132-NODE_35_length_7718_cov_3,499539_component_0_3	1365	3113	Perfect	msbA	100	nitroimidazole antibiotic	antibiotic efflux	ATP-binding cassette (ABC) antibiotic efflux pump	100
134	134-NODE_1_length_69233_cov_24,177394_component_0_22	17673	18182	Perfect	dfrA8	100	diaminopyrimidine antibiotic	antibiotic target replacement	trimethoprim resistant dihydrofolate reductase dfr	100
134	134-NODE_1_length_69233_cov_24,177394_component_0_24	19273	20133	Perfect	TEM-1	100	monobactam; cephalosporin; penam; penem	antibiotic inactivation	TEM beta-lactamase	100
134	134-NODE_1_length_69233_cov_24,177394_component_0_28	21636	22451	Perfect	sul2	100	sulfonamide antibiotic	antibiotic target replacement	sulfonamide resistant sul	100
134	134-NODE_1_length_69233_cov_24,177394_component_0_29	22512	23315	Strict	APH(3'')-Ib	99.63	aminoglycoside antibiotic	antibiotic inactivation	APH(3'')	100
134	134-NODE_1_length_69233_cov_24,177394_component_0_30	23315	24151	Strict	APH(6)-Id	99.28	aminoglycoside antibiotic	antibiotic inactivation	APH(6)	100
136	136-NODE_1_length_72530_cov_18,562035_component_0_29	29556	30344	Strict	aadA	99.62	aminoglycoside antibiotic	antibiotic inactivation	ANT(3'')	99.62
136	136-NODE_1_length_72530_cov_18,562035_component_0_30	30402	30926	Perfect	SAT-2	100	nucleoside antibiotic	antibiotic inactivation	streptothricin acetyltransferase (SAT)	100
136	136-NODE_1_length_72530_cov_18,562035_component_0_31	31021	31494	Strict	dfrA1	99.36	diaminopyrimidine antibiotic	antibiotic target replacement	trimethoprim resistant dihydrofolate reductase dfr	100
136	136-NODE_6_length_14934_cov_22,572837_component_0_10	6347	7207	Perfect	TEM-1	100	monobactam; cephalosporin; penam; penem	antibiotic inactivation	TEM beta-lactamase	100
136	136-NODE_14_length_6316_cov_43,124091_component_1_6	2684	3520	Strict	APH(6)-Id	99.64	aminoglycoside antibiotic	antibiotic inactivation	APH(6)	100
136	136-NODE_14_length_6316_cov_43,124091_component_1_7	3520	4323	Strict	APH(3'')-Ib	99.63	aminoglycoside antibiotic	antibiotic inactivation	APH(3'')	100
136	136-NODE_14_length_6316_cov_43,124091_component_1_8	4384	5199	Perfect	sul2	100	sulfonamide antibiotic	antibiotic target replacement	sulfonamide resistant sul	100
140	140-NODE_2_length_20028_cov_69,517512_component_0_19	15199	16038	Perfect	sul1	100	sulfonamide antibiotic	antibiotic target replacement	sulfonamide resistant sul	100
140	140-NODE_2_length_20028_cov_69,517512_component_0_20	16032	16379	Perfect	qacEdelta1	100		antibiotic efflux	major facilitator superfamily (MFS) antibiotic efflux pump	100
140	140-NODE_2_length_20028_cov_69,517512_component_0_21	16543	17322	Strict	aadA	99.61	aminoglycoside antibiotic	antibiotic inactivation	ANT(3'')	98.48
143	143-NODE_8_length_1617_cov_131,606078_component_0_1	237	1097	Perfect	TEM-1	100	monobactam; cephalosporin; penam; penem	antibiotic inactivation	TEM beta-lactamase	100
146	146-NODE_11_length_2927_cov_33,138929_component_1_2	522	1715	Strict	Escherichia coli acrA	99.75	fluoroquinolone antibiotic; cephalosporin; glycylcycline; penam; tetracycline antibiotic; rifamycin antibiotic; phenicol antibiotic; triclosan	antibiotic efflux	resistance-nodulation-cell division (RND) antibiotic efflux pump	100
146	146-NODE_11_length_2927_cov_33,138929_component_1_3	1857	2504	Strict	Escherichia coli acrR with mutation conferring multidrug antibiotic resistance	100	fluoroquinolone antibiotic; cephalosporin; glycylcycline; penam; tetracycline antibiotic; rifamycin antibiotic; phenicol antibiotic; triclosan	antibiotic target alteration; antibiotic efflux	resistance-nodulation-cell division (RND) antibiotic efflux pump	100
147	147-NODE_1_length_60601_cov_6,102672_component_1_31	27304	28677	Perfect	cpxA	100	aminoglycoside antibiotic; aminocoumarin antibiotic	antibiotic efflux	resistance-nodulation-cell division (RND) antibiotic efflux pump	100
147	147-NODE_2_length_55354_cov_10,407790_component_2_12	13611	14471	Perfect	TEM-40	100	monobactam; cephalosporin; penam; penem	antibiotic inactivation	TEM beta-lactamase	100
147	147-NODE_13_length_12985_cov_2,764505_component_10_9	7729	8142	Perfect	H-NS	100	macrolide antibiotic; fluoroquinolone antibiotic; cephalosporin; cephamycin; penam; tetracycline antibiotic	antibiotic efflux	major facilitator superfamily (MFS) antibiotic efflux pump; resistance-nodulation-cell division (RND) antibiotic efflux pump	100
153	153-NODE_9_length_6855_cov_8,946195_component_0_8	4318	5523	Strict	tet(B)	99.25	tetracycline antibiotic	antibiotic efflux	major facilitator superfamily (MFS) antibiotic efflux pump	100
153	153-NODE_9_length_6855_cov_8,946195_component_0_7	3613	4236	Strict	tetR	100	tetracycline antibiotic	antibiotic target alteration; antibiotic efflux	major facilitator superfamily (MFS) antibiotic efflux pump	99.52
155	155-NODE_1_length_464407_cov_28,031412_component_0_67	59025	59357	Strict	Escherichia coli emrE	98.18	macrolide antibiotic	antibiotic efflux	small multidrug resistance (SMR) antibiotic efflux pump	100
155	155-NODE_1_length_464407_cov_28,031412_component_0_421	417599	417982	Strict	marA	99.21	fluoroquinolone antibiotic; monobactam; carbapenem; cephalosporin; glycylcycline; cephamycin; penam; tetracycline antibiotic; rifamycin antibiotic; phenicol antibiotic; triclosan; penem	antibiotic efflux; reduced permeability to antibiotic	resistance-nodulation-cell division (RND) antibiotic efflux pump; General Bacterial Porin with reduced permeability to beta-lactams	100
155	155-NODE_2_length_77032_cov_62,407178_component_1_62	56223	57083	Perfect	TEM-1	100	monobactam; cephalosporin; penam; penem	antibiotic inactivation	TEM beta-lactamase	100
	155-NODE_1_length_464407_cov_28,031412_component_0_422	418003	418437	Strict	Escherichia coli marR mutant conferring antibiotic resistance	97.92	fluoroquinolone antibiotic; cephalosporin; glycylcycline; penam; tetracycline antibiotic; rifamycin antibiotic; phenicol antibiotic; triclosan	antibiotic target alteration; antibiotic efflux	resistance-nodulation-cell division (RND) antibiotic efflux pump	100
156	156-NODE_1_length_49411_cov_40,553811_component_1_18	10957	11817	Perfect	TEM-1	100	monobactam; cephalosporin; penam; penem	antibiotic inactivation	TEM beta-lactamase	100
157	157-NODE_1_length_226409_cov_52,482654_component_0_45	41628	43116	Perfect	TolC	100	macrolide antibiotic; fluoroquinolone antibiotic; aminoglycoside antibiotic; carbapenem; cephalosporin; glycylcycline; cephamycin; penam; tetracycline antibiotic; peptide antibiotic; aminocoumarin antibiotic; rifamycin antibiotic; phenicol antibiotic; triclosan; penem	antibiotic efflux	ATP-binding cassette (ABC) antibiotic efflux pump; major facilitator superfamily (MFS) antibiotic efflux pump; resistance-nodulation-cell division (RND) antibiotic efflux pump	99.6
157	157-NODE_1_length_226409_cov_52,482654_component_0_65	65493	66314	Perfect	bacA	100	peptide antibiotic	antibiotic target alteration	undecaprenyl pyrophosphate related proteins	100
157	157-NODE_2_length_203735_cov_49,312335_component_0_31	32612	33916	Perfect	Escherichia coli ampC1 beta-lactamase	100	cephalosporin; penam	antibiotic inactivation	ampC-type beta-lactamase	100
157	157-NODE_2_length_203735_cov_49,312335_component_0_62	65190	68303	Strict	acrD	99.9	aminoglycoside antibiotic	antibiotic efflux	resistance-nodulation-cell division (RND) antibiotic efflux pump	100
157	157-NODE_3_length_193953_cov_55,627872_component_0_17	17690	19156	Perfect	mdtP	100	nucleoside antibiotic; acridine dye	antibiotic efflux	major facilitator superfamily (MFS) antibiotic efflux pump	100
157	157-NODE_3_length_193953_cov_55,627872_component_0_18	19153	21204	Perfect	mdtO	100	nucleoside antibiotic; acridine dye	antibiotic efflux	major facilitator superfamily (MFS) antibiotic efflux pump	100
157	157-NODE_3_length_193953_cov_55,627872_component_0_19	21204	22235	Perfect	mdtN	100	nucleoside antibiotic; acridine dye	antibiotic efflux	major facilitator superfamily (MFS) antibiotic efflux pump	100
157	157-NODE_3_length_193953_cov_55,627872_component_0_52	52174	53817	Perfect	eptA	100	peptide antibiotic	antibiotic target alteration	pmr phosphoethanolamine transferase	100
	157-NODE_3_length_193953_cov_55,627872_component_0_89	96045	97178	Strict	Escherichia coli ampC beta-lactamase	97.08	cephalosporin; penam	antibiotic inactivation	ampC-type beta-lactamase	100
157	157-NODE_10_length_87285_cov_60,501824_component_0_24	24256	25629	Perfect	cpxA	100	aminoglycoside antibiotic; aminocoumarin antibiotic	antibiotic efflux	resistance-nodulation-cell division (RND) antibiotic efflux pump	100
157	157-NODE_12_length_69349_cov_68,457817_component_1_27	20550	21410	Perfect	TEM-1	100	monobactam; cephalosporin; penam; penem	antibiotic inactivation	TEM beta-lactamase	100
157	157-NODE_14_length_56033_cov_49,646997_component_0_8	5982	9086	Strict	AcrF	99.81	fluoroquinolone antibiotic; cephalosporin; cephamycin; penam	antibiotic efflux	resistance-nodulation-cell division (RND) antibiotic efflux pump	100
157	157-NODE_14_length_56033_cov_49,646997_component_0_9	9098	10255	Perfect	AcrE	100	fluoroquinolone antibiotic; cephalosporin; cephamycin; penam	antibiotic efflux	resistance-nodulation-cell division (RND) antibiotic efflux pump	100
157	157-NODE_14_length_56033_cov_49,646997_component_0_10	10654	11316	Perfect	AcrS	100	fluoroquinolone antibiotic; cephalosporin; glycylcycline; cephamycin; penam; tetracycline antibiotic; rifamycin antibiotic; phenicol antibiotic; triclosan	antibiotic efflux	resistance-nodulation-cell division (RND) antibiotic efflux pump	100
157	157-NODE_19_length_28711_cov_54,899664_component_0_20	15209	15841	Strict	CRP	99.52	macrolide antibiotic; fluoroquinolone antibiotic; penam	antibiotic efflux	resistance-nodulation-cell division (RND) antibiotic efflux pump	100
157	157-NODE_15_length_50800_cov_50,854854_component_0_4	4585	5049	Strict	Escherichia coli soxR with mutation conferring antibiotic resistance	100	fluoroquinolone antibiotic; cephalosporin; glycylcycline; penam; tetracycline antibiotic; rifamycin antibiotic; phenicol antibiotic; triclosan	antibiotic target alteration; antibiotic efflux	ATP-binding cassette (ABC) antibiotic efflux pump; major facilitator superfamily (MFS) antibiotic efflux pump; resistance-nodulation-cell division (RND) antibiotic efflux pump	100
157	157-NODE_15_length_50800_cov_50,854854_component_0_5	5135	5458	Strict	Escherichia coli soxS with mutation conferring antibiotic resistance	100	fluoroquinolone antibiotic; monobactam; carbapenem; cephalosporin; glycylcycline; cephamycin; penam; tetracycline antibiotic; rifamycin antibiotic; phenicol antibiotic; triclosan; penem	antibiotic target alteration; antibiotic efflux; reduced permeability to antibiotic	ATP-binding cassette (ABC) antibiotic efflux pump; major facilitator superfamily (MFS) antibiotic efflux pump; resistance-nodulation-cell division (RND) antibiotic efflux pump; General Bacterial Porin with reduced permeability to beta-lactams	100

## Sheet: K pneumoniae - PlasmidFinder
Isolate	Plasmid	Identity	Query / Template length	Contig	Position in contig	Accession number
202	IncFIB(K)	98.75	560 / 560	NODE_10_length_5144_cov_5.386685_component_0	2248..2807	JN233704
203	IncFIB(K)	98.93	560 / 560	NODE_8_length_6408_cov_14.592422_component_0	3820..4379	JN233704
211	IncFIA(HI1)	96.65	388 / 388	NODE_3_length_5623_cov_87.403748_component_2	1800..2187	AF250878
211	IncX3	100.0	374 / 374	NODE_1_length_40222_cov_56.171917_component_0	34476..34849	JN247852
214	IncFIB(pKPHS1)	99.82	560 / 560	NODE_1_length_111110_cov_45.748042_component_0	90937..91496	CP003223
216	IncFIB(K)	98.93	560 / 560	NODE_5_length_17128_cov_21.705606_component_2	3599..4158	JN233704
216	IncFII(K)	98.65	148 / 148	NODE_1_length_71441_cov_23.425779_component_0	18124..18271	CP000648
217	Col(KPHS6)	100.0	178 / 178	NODE_25_length_1435_cov_228.604740_component_10	579..756	NC016841
217	IncFIB(AP001918)	96.63	682 / 682	NODE_5_length_60255_cov_17.897485_component_0	48578..49259	AP001918
217	IncFII(29)	97.68	259 / 259	NODE_10_length_33287_cov_17.144391_component_0	19813..20070	CP003035
226	Col440I	95.61	114 / 114	NODE_7_length_2452_cov_165.649462_component_0	2240..2353	CP023920
226	Col440II	100.0	282 / 282	NODE_3_length_5378_cov_927.580461_component_2	4512..4793	CP023921
240	ColpVC	98.45	193 / 193	NODE_6_length_2185_cov_446.462585_component_3	1743..1935	JX133088
240	IncFIB(pKPHS1)	95.18	560 / 560	NODE_1_length_113270_cov_5.930937_component_0	24341..24900	CP003223
240	IncFII	100	261 / 261	NODE_2_length_66335_cov_11.252628_component_1	6585..6845	AY458016
241	IncHI1B(pNDM-MAR)	99.3	570 / 570	NODE_2_length_20987_cov_40.489166_component_0	2905..3474	JN420336
241	repB	100.0	560 / 560	NODE_1_length_59569_cov_36.283436_component_0	9196..9755	AP006726
244	IncHI1B(pNDM-MAR)	99.3	570 / 570	NODE_2_length_79018_cov_17.444411_component_0	29111..29680	JN420336
244	repB	100.0	560 / 560	NODE_2_length_79018_cov_17.444411_component_0	10629..11188	AP006726
246	IncFIA(HI1)	98.77	326 / 388	NODE_352_length_2125_cov_74.485986_component_0	1..326	AF250878
246	IncFIB(K)	99.11	560 / 560	NODE_776_length_1632_cov_58.939535_component_0	473..1032	JN233704

## Sheet: K pneumoniae - Brooks
ID	Contig	Plasmid	Name	qcov	qlen	slen	alen	iden	e	cov	acov
212	NODE_3_length_1224_cov_2.666363_component_2	NZ_CP011316.1	NZ_CP011316.1	99	1224	3777	1096	100.000	0.0	32.4067	89.5425
212	NODE_3_length_1224_cov_2.666363_component_2	NZ_CP011316.1	NZ_CP011316.1	99	1224	3777	127	100.000	1.19e-59	32.4067	10.3758
217	NODE_5_length_60255_cov_17.897485_component_0	NZ_CP021289.1	NZ_CP021289.1	99	60255	147172	60136	99.919	0.0	40.9419	99.8025
217	NODE_5_length_60255_cov_17.897485_component_0	NZ_CP016498.1	NZ_CP016498.1	99	60255	151033	57593	99.934	0.0	39.8953	95.5821
228	NODE_2_length_31281_cov_34.946684_component_1	NZ_CP018988.1	NZ_CP018988.1	99	31281	34532	20625	98.531	0.0	90.5855	65.9346
228	NODE_2_length_31281_cov_34.946684_component_1	NZ_CP019200.1	NZ_CP019200.1	97	31281	34175	17553	96.941	0.0	91.5318	56.1139
228	NODE_2_length_31281_cov_34.946684_component_1	NZ_CP006640.1	NZ_CP006640.1	91	31281	34692	14389	96.574	0.0	90.1678	45.9992
240	NODE_2_length_66335_cov_11.252628_component_1	NZ_CP021711.1	NZ_CP021711.1	100	66335	78638	31831	99.849	0.0	84.3549	47.9852
240	NODE_2_length_66335_cov_11.252628_component_1	NZ_CP015388.1	NZ_CP015388.1	98	66335	89067	26456	99.006	0.0	74.4776	39.8824
240	NODE_2_length_66335_cov_11.252628_component_1	NZ_CP010239.1	NZ_CP010239.1	95	66335	184614	18273	97.997	0.0	35.9317	27.5465
240	NODE_3_length_55007_cov_14.802751_component_2	NZ_CP017988.1	NZ_CP017988.1	92	55007	73221	13871	98.774	0.0	75.1246	25.2168
240	NODE_3_length_55007_cov_14.802751_component_2	NZ_CP018697.1	NZ_CP018697.1	92	55007	79806	13871	98.774	0.0	68.9259	25.2168
240	NODE_3_length_55007_cov_14.802751_component_2	NZ_CP018721.1	NZ_CP018721.1	92	55007	73597	13868	98.781	0.0	74.7408	25.2113
240	NODE_3_length_55007_cov_14.802751_component_2	NZ_CP018715.1	NZ_CP018715.1	92	55007	80892	13868	98.781	0.0	68.0005	25.2113
240	NODE_3_length_55007_cov_14.802751_component_2	NZ_CP018709.1	NZ_CP018709.1	92	55007	73019	13868	98.781	0.0	75.3324	25.2113
240	NODE_3_length_55007_cov_14.802751_component_2	NZ_CP018703.1	NZ_CP018703.1	92	55007	66149	13868	98.781	0.0	83.1562	25.2113
240	NODE_3_length_55007_cov_14.802751_component_2	NZ_CP018688.1	NZ_CP018688.1	92	55007	75838	13871	98.774	0.0	72.5322	25.2168
240	NODE_3_length_55007_cov_14.802751_component_2	NZ_CP018314.1	NZ_CP018314.1	92	55007	68601	13871	98.774	0.0	80.184	25.2168
240	NODE_2_length_66335_cov_11.252628_component_1	NZ_CP021203.1	NZ_CP021203.1	91	66335	183508	29955	99.139	0.0	36.1483	45.1572
240	NODE_2_length_66335_cov_11.252628_component_1	NZ_CP016389.1	NZ_CP016389.1	91	66335	68117	29901	99.187	0.0	97.3839	45.0758
240	NODE_2_length_66335_cov_11.252628_component_1	NZ_CP021684.1	NZ_CP021684.1	91	66335	84929	24232	98.989	0.0	78.1064	36.5297
240	NODE_2_length_66335_cov_11.252628_component_1	NZ_CP020340.1	NZ_CP020340.1	91	66335	73096	22535	98.922	0.0	90.7505	33.9715
240	NODE_2_length_66335_cov_11.252628_component_1	NZ_CP021210.1	NZ_CP021210.1	91	66335	75553	20130	98.698	0.0	87.7993	30.346
240	NODE_2_length_66335_cov_11.252628_component_1	NZ_CP010174.1	NZ_CP010174.1	90	66335	106274	21233	98.856	0.0	62.4188	32.0087
244	NODE_1_length_101579_cov_17.168572_component_0	NC_017541.1	NC_017541.1	99	101579	202852	37296	99.901	0.0	50.0754	36.7163
244	NODE_1_length_101579_cov_17.168572_component_0	NZ_CP019049.1	NZ_CP019049.1	96	101579	228613	36833	99.992	0.0	44.4327	36.2604
244	NODE_1_length_101579_cov_17.168572_component_0	NC_006625.1	NC_006625.1	96	101579	224152	36833	99.978	0.0	45.317	36.2604
244	NODE_1_length_101579_cov_17.168572_component_0	NZ_CP014011.1	NZ_CP014011.1	96	101579	228907	36833	99.978	0.0	44.3757	36.2604
244	NODE_2_length_79018_cov_17.444411_component_0	NZ_CP016815.1	NZ_CP016815.1	96	79018	212770	32589	99.061	0.0	37.1378	41.2425
244	NODE_2_length_79018_cov_17.444411_component_0	NZ_CP014009.1	NZ_CP014009.1	96	79018	224263	28222	98.955	0.0	35.2345	35.7159

## Sheet: K pneumoniae - PLSDB
ID	Contig	Plasmid	Name	qcov	qlen	slen	alen	iden	e	cov	acov
211	NODE_1_length_40222_cov_56.171917_component_0	NZ_CP041053.1	NZ_CP041053.1 Enterobacter hormaechei strain C126 plasmid pEnC126OXA181, complete sequence	100	40222	52179	25491	99.670	0.0	77.0847	63.3758
211	NODE_1_length_40222_cov_56.171917_component_0	MN227183.1	MN227183.1 Klebsiella pneumoniae strain 709 plasmid pKP709-OXA181, complete sequence	100	40222	51480	34127	99.979	0.0	78.1313	84.8466
211	NODE_1_length_40222_cov_56.171917_component_0	MK412915.1	MK412915.1 Klebsiella pneumoniae strain ABC260 plasmid pABC260-OXA-181, complete sequence	100	40222	51480	29114	99.962	0.0	78.1313	72.3833
211	NODE_1_length_40222_cov_56.171917_component_0	KT005457.1	KT005457.1 Klebsiella variicola strain KS22 plasmid pKS22, complete sequence	100	40222	51480	24017	99.983	0.0	78.1313	59.7111
211	NODE_1_length_40222_cov_56.171917_component_0	MK416154.1	MK416154.1 Escherichia coli strain AR24.2b plasmid pAN-OXA-181, complete sequence	100	40222	51479	34128	99.982	0.0	78.1328	84.8491
211	NODE_1_length_40222_cov_56.171917_component_0	NZ_CP042935.2	NZ_CP042935.2 Escherichia coli 042 plasmid p1-Ec-BERN-042, complete sequence	100	40222	51479	34128	99.982	0.0	78.1328	84.8491
211	NODE_1_length_40222_cov_56.171917_component_0	AP018831.1	AP018831.1 Enterobacter hormaechei subsp. xiangfangensis M206 plasmid pM206-OXA181 DNA, complete sequence	100	40222	51479	34126	99.982	0.0	78.1328	84.8441
211	NODE_1_length_40222_cov_56.171917_component_0	AP018836.1	AP018836.1 Escherichia coli M513 plasmid pM513-OXA181 DNA, complete sequence	100	40222	51479	34126	99.982	0.0	78.1328	84.8441
211	NODE_1_length_40222_cov_56.171917_component_0	AP018837.1	AP018837.1 Escherichia coli M517 plasmid pM517-OXA181 DNA, complete sequence	100	40222	51479	34126	99.982	0.0	78.1328	84.8441
211	NODE_1_length_40222_cov_56.171917_component_0	AP018838.1	AP018838.1 Escherichia coli M518 plasmid pM518-OXA181 DNA, complete sequence	100	40222	51479	34126	99.982	0.0	78.1328	84.8441
211	NODE_1_length_40222_cov_56.171917_component_0	MG570092.1	MG570092.1 Escherichia coli plasmid pSTIB_IncX3_OXA_181, complete sequence	100	40222	51479	34126	99.982	0.0	78.1328	84.8441
211	NODE_1_length_40222_cov_56.171917_component_0	NZ_CP024806.1	NZ_CP024806.1 Escherichia coli strain AMA1167 plasmid pAMA1167-OXA-181, complete sequence	100	40222	51479	34126	99.982	0.0	78.1328	84.8441
211	NODE_1_length_40222_cov_56.171917_component_0	NZ_CP048332.1	NZ_CP048332.1 Escherichia coli strain 10 plasmid p010_B-OXA181, complete sequence	100	40222	51479	34128	99.979	0.0	78.1328	84.8491
211	NODE_1_length_40222_cov_56.171917_component_0	NZ_LR595693.1	NZ_LR595693.1 Escherichia coli isolate EcMAD1 genome assembly, plasmid: pEcMAD2	100	40222	51479	33070	99.982	0.0	78.1328	82.2187
211	NODE_1_length_40222_cov_56.171917_component_0	NZ_CP034284.1	NZ_CP034284.1 Klebsiella pneumoniae strain I72 plasmid p72_OXA181_X3, complete sequence	100	40222	51479	29255	99.983	0.0	78.1328	72.7338
211	NODE_1_length_40222_cov_56.171917_component_0	MK412916.1	MK412916.1 Escherichia coli strain ABC239 plasmid pABC239-OXA-181, complete sequence	100	40222	51479	29114	99.983	0.0	78.1328	72.3833
211	NODE_1_length_40222_cov_56.171917_component_0	MK412917.1	MK412917.1 Escherichia coli strain ABC264 plasmid pABC264-OXA-181, complete sequence	100	40222	51479	29114	99.983	0.0	78.1328	72.3833
211	NODE_1_length_40222_cov_56.171917_component_0	MK412918.1	MK412918.1 Escherichia coli strain ABC356 plasmid pABC356, complete sequence	100	40222	51479	29114	99.983	0.0	78.1328	72.3833
211	NODE_1_length_40222_cov_56.171917_component_0	MK412919.1	MK412919.1 Escherichia coli strain ABC381 plasmid pABC381-OXA-181, complete sequence	100	40222	51479	29114	99.983	0.0	78.1328	72.3833
211	NODE_1_length_40222_cov_56.171917_component_0	MK412920.1	MK412920.1 Klebsiella pneumoniae strain BC-13-947 plasmid pBC947-OXA-181, complete sequence	100	40222	51479	29114	99.979	0.0	78.1328	72.3833
211	NODE_1_length_40222_cov_56.171917_component_0	NZ_CP026476.1	NZ_CP026476.1 Escherichia coli strain KBN10P04869 plasmid pKBN10P04869C, complete sequence	100	40222	51479	28627	99.983	0.0	78.1328	71.1725
211	NODE_1_length_40222_cov_56.171917_component_0	NZ_CP026727.1	NZ_CP026727.1 Escherichia coli strain 266917_2 plasmid p266917_2_04, complete sequence	100	40222	51479	24569	99.984	0.0	78.1328	61.0835
211	NODE_1_length_40222_cov_56.171917_component_0	NZ_CP023897.1	NZ_CP023897.1 Escherichia coli strain FDAARGOS_433 plasmid unnamed4, complete sequence	100	40222	51479	22437	99.982	0.0	78.1328	55.7829
211	NODE_1_length_40222_cov_56.171917_component_0	NZ_CP041931.1	NZ_CP041931.1 Klebsiella pneumoniae strain 18-2374 plasmid pSECR18-2374D, complete sequence	100	40222	51479	19577	99.985	0.0	78.1328	48.6724
211	NODE_1_length_40222_cov_56.171917_component_0	NZ_CP041033.1	NZ_CP041033.1 Escherichia coli strain PT109 plasmid pLB_OXA-181_PT109, complete sequence	100	40222	51479	17323	99.983	0.0	78.1328	43.0685
211	NODE_1_length_40222_cov_56.171917_component_0	NZ_CP040399.1	NZ_CP040399.1 Escherichia coli strain BA22372 plasmid pOXA181_22372, complete sequence	100	40222	51478	34128	99.974	0.0	78.1343	84.8491
211	NODE_1_length_40222_cov_56.171917_component_0	NZ_CP048327.1	NZ_CP048327.1 Escherichia coli strain 61 plasmid p61_A-OXA181, complete sequence	100	40222	51471	34126	99.979	0.0	78.145	84.8441
211	NODE_1_length_40222_cov_56.171917_component_0	NZ_CP048346.1	NZ_CP048346.1 Escherichia coli strain 124 plasmid p124_B-OXA181, complete sequence	100	40222	51466	34128	99.977	0.0	78.1526	84.8491
211	NODE_1_length_40222_cov_56.171917_component_0	MG702491.1	MG702491.1 Escherichia coli strain CC1706-01 plasmid pD6-OXA_1_1, complete sequence	100	40222	51452	34126	99.938	0.0	78.1738	84.8441
211	NODE_1_length_40222_cov_56.171917_component_0	NZ_CP045195.1	NZ_CP045195.1 Klebsiella pneumoniae strain YML0508 plasmid pOXA181_YML0508, complete sequence	100	40222	50514	33239	99.982	0.0	79.6255	82.6389
211	NODE_7_length_4603_cov_94.981680_component_0	KX434882.1	KX434882.1 Klebsiella pneumoniae strain KP2442 plasmid pKP2442_7c331, complete sequence	100	4603	4848	4603	100.000	0.0	94.9464	100
211	NODE_1_length_40222_cov_56.171917_component_0	KX618701.1	KX618701.1 Escherichia coli strain 170 plasmid pEC-170, complete sequence	100	40222	46338	26921	99.959	0.0	86.8013	66.931
211	NODE_1_length_40222_cov_56.171917_component_0	KX618698.1	KX618698.1 Escherichia coli strain 243 plasmid pEC-243, complete sequence	100	40222	46338	26921	99.959	0.0	86.8013	66.931
211	NODE_1_length_40222_cov_56.171917_component_0	KX618702.1	KX618702.1 Escherichia coli strain 147 plasmid pEC-147, complete sequence	100	40222	46338	26921	99.955	0.0	86.8013	66.931
211	NODE_1_length_40222_cov_56.171917_component_0	NZ_CP041956.1	NZ_CP041956.1 Escherichia coli strain EC2 plasmid pEC2_1, complete sequence	99	40222	74945	29114	99.979	0.0	53.6687	72.3833
211	NODE_1_length_40222_cov_56.171917_component_0	KX523903.1	KX523903.1 Klebsiella pneumoniae strain Kpn-29144/15 plasmid pOXA-181_29144, complete sequence	99	40222	51478	34126	99.982	0.0	78.1343	84.8441
211	NODE_1_length_40222_cov_56.171917_component_0	MN792919.1	MN792919.1 Enterobacter hormaechei subsp. steigerwaltii strain ST190 plasmid pLAU_ENM17_OXA181, complete sequence	99	40222	51084	28673	99.983	0.0	78.737	71.2869
211	NODE_1_length_40222_cov_56.171917_component_0	KX618696.1	KX618696.1 Escherichia coli strain NRS18 plasmid pEC-NRS18, complete sequence	99	40222	48250	32321	99.997	0.0	83.3617	80.3565
211	NODE_1_length_40222_cov_56.171917_component_0	NZ_CP031373.1	NZ_CP031373.1 Klebsiella pneumoniae strain KpvST101_OXA-48 plasmid pKpvST101_6, complete sequence	99	40222	43670	26627	99.974	0.0	92.1044	66.2001
211	NODE_1_length_40222_cov_56.171917_component_0	NZ_CP048321.1	NZ_CP048321.1 Escherichia coli strain 32-4 plasmid p32-4_K-OXA181, complete sequence	98	40222	50168	34128	99.974	0.0	80.1746	84.8491
211	NODE_1_length_40222_cov_56.171917_component_0	NZ_CP048325.1	NZ_CP048325.1 Escherichia coli strain 64 plasmid p64_C-OXA181, complete sequence	98	40222	50136	34128	99.977	0.0	80.2258	84.8491
211	NODE_1_length_40222_cov_56.171917_component_0	KY499797.1	KY499797.1 Klebsiella pneumoniae strain TH02-34 plasmid pTH02-34, complete sequence	94	40222	49401	29255	99.986	0.0	81.4194	72.7338
211	NODE_1_length_40222_cov_56.171917_component_0	MK308632.1	MK308632.1 Klebsiella pneumoniae strain LDR plasmid pNDM5-LDR, complete sequence	94	40222	49021	29255	99.976	0.0	82.0505	72.7338
211	NODE_1_length_40222_cov_56.171917_component_0	NZ_CP036195.1	NZ_CP036195.1 Klebsiella pneumoniae strain BA34918 plasmid pIncX3	94	40222	67237	26180	99.977	0.0	59.8212	65.0888
211	NODE_1_length_40222_cov_56.171917_component_0	KY499796.1	KY499796.1 Klebsiella pneumoniae strain IN03-01 plasmid pIN03-01, complete sequence	94	40222	49782	22934	99.987	0.0	80.7963	57.0185
211	NODE_1_length_40222_cov_56.171917_component_0	NZ_CP020090.1	NZ_CP020090.1 Enterobacter cloacae strain PIMB10EC27 plasmid pEC27-1, complete sequence	94	40222	62470	17215	99.983	0.0	64.3861	42.8
212	NODE_3_length_1224_cov_2.666363_component_2	NZ_CP011316.1	NZ_CP011316.1 Klebsiella pneumoniae subsp. pneumoniae strain 234-12 plasmid pKpn23412-4, complete sequence	99	1224	3777	1096	100.000	0.0	32.4067	89.5425
212	NODE_3_length_1224_cov_2.666363_component_2	NZ_CP011316.1	NZ_CP011316.1 Klebsiella pneumoniae subsp. pneumoniae strain 234-12 plasmid pKpn23412-4, complete sequence	99	1224	3777	127	100.000	2.96e-59	32.4067	10.3758
216	NODE_1_length_71441_cov_23.425779_component_0	NZ_CP028954.1	NZ_CP028954.1 Klebsiella pneumoniae strain AR_0141 plasmid unnamed1, complete sequence	96	71441	214704	47793	99.941	0.0	33.2742	66.8986
217	NODE_5_length_60255_cov_17.897485_component_0	NZ_CP021289.1	NZ_CP021289.1 Escherichia coli strain PA45B plasmid pPA45B, complete sequence	99	60255	147172	60136	99.919	0.0	40.9419	99.8025
217	NODE_5_length_60255_cov_17.897485_component_0	NZ_CP016498.1	NZ_CP016498.1 Escherichia coli strain UPEC 26-1 plasmid unnamed1, complete sequence	99	60255	151033	57593	99.934	0.0	39.8953	95.5821
217	NODE_5_length_60255_cov_17.897485_component_0	NZ_LT985219.1	NZ_LT985219.1 Escherichia coli strain 497 plasmid RCS21_p, complete sequence	99	60255	121741	52535	99.922	0.0	49.4944	87.1878
217	NODE_5_length_60255_cov_17.897485_component_0	NZ_LT985226.1	NZ_LT985226.1 Escherichia coli strain 525 plasmid RCS27_p, complete sequence	99	60255	118656	52504	99.931	0.0	50.7812	87.1363
217	NODE_5_length_60255_cov_17.897485_component_0	NZ_CP032165.1	NZ_CP032165.1 Klebsiella pneumoniae strain XJ-K1 plasmid unnamed2, complete sequence	99	60255	130628	28959	99.927	0.0	46.1272	48.0607
217	NODE_16_length_5754_cov_49.558024_component_7	NC_025013.1	NC_025013.1 Escherichia coli kanamycin resistance plasmid pUB2380	93	5754	8561	2664	98.123	0.0	67.2118	46.2982
217	NODE_5_length_60255_cov_17.897485_component_0	NZ_CP041358.1	NZ_CP041358.1 Escherichia coli strain U1 plasmid unnamed1, complete sequence	92	60255	130003	39940	99.957	0.0	46.3489	66.285
226	NODE_6_length_3111_cov_371.215483_component_0	NZ_CP033949.1	NZ_CP033949.1 Klebsiella pneumoniae subsp. pneumoniae strain ARLG-3135 plasmid p3, complete sequence	100	3111	7819	3123	95.709	0.0	39.7877	100.386
226	NODE_6_length_3111_cov_371.215483_component_0	NZ_CP036322.1	NZ_CP036322.1 Klebsiella pneumoniae strain VBA2172 plasmid pCol440I	100	3111	7815	3123	95.677	0.0	39.8081	100.386
226	NODE_6_length_3111_cov_371.215483_component_0	NZ_CP044044.1	NZ_CP044044.1 Klebsiella pneumoniae strain FDAARGOS_629 plasmid unnamed2, complete sequence	100	3111	7819	3061	95.622	0.0	39.7877	98.3928
226	NODE_9_length_1679_cov_1.751289_component_4	NC_019075.1	NC_019075.1 Escherichia coli plasmid pKST23, complete sequence	92	1679	2779	1500	95.600	0.0	60.4174	89.3389
228	NODE_2_length_31281_cov_34.946684_component_1	NZ_CP018988.1	NZ_CP018988.1 Escherichia coli strain Ecol_AZ146 plasmid pECAZ146_3, complete sequence	99	31281	34532	20625	98.531	0.0	90.5855	65.9346
228	NODE_2_length_31281_cov_34.946684_component_1	NZ_CP019200.1	NZ_CP019200.1 Salmonella enterica subsp. enterica serovar Muenster str. 0315 plasmid pCFSAN001297_01, complete sequence	97	31281	34175	17553	96.941	0.0	91.5318	56.1139
228	NODE_2_length_31281_cov_34.946684_component_1	NZ_CP029801.1	NZ_CP029801.1 Salmonella enterica subsp. enterica serovar Anatum strain R16.0676 plasmid pR16.0676_34k, complete sequence	92	31281	34063	23090	97.544	0.0	91.8328	73.8148
228	NODE_2_length_31281_cov_34.946684_component_1	MK033500.1	MK033500.1 Salmonella enterica subsp. enterica serovar Anatum strain R13.0957_pConj58k plasmid pConj58k, complete sequence	92	31281	57900	21403	97.505	0.0	54.0259	68.4217
228	NODE_2_length_31281_cov_34.946684_component_1	MK033501.1	MK033501.1 Salmonella enterica subsp. enterica serovar Anatum strain R13.0957_pConj83k plasmid pConj83k, complete sequence	92	31281	83425	21403	97.505	0.0	37.496	68.4217
228	NODE_2_length_31281_cov_34.946684_component_1	NZ_CP028999.1	NZ_CP028999.1 Klebsiella pneumoniae strain AR_0079 plasmid unnamed2, complete sequence	92	31281	46504	15311	98.250	0.0	67.2652	48.9466
228	NODE_2_length_31281_cov_34.946684_component_1	NZ_CP006640.1	NZ_CP006640.1 Escherichia coli PCN061 plasmid PCN061p4, complete sequence	91	31281	34692	14389	96.574	0.0	90.1678	45.9992
228	NODE_2_length_31281_cov_34.946684_component_1	NZ_LT985287.1	NZ_LT985287.1 Escherichia coli strain RPC3 plasmid RCS69_pI, complete sequence	91	31281	49251	13077	96.482	0.0	63.5134	41.8049
228	NODE_5_length_13728_cov_29.708845_component_4	KY486279.1	KY486279.1 Salmonella sp. strain SH-01 plasmid pSH-01, complete sequence	91	13728	43257	12535	95.955	0.0	31.7359	91.3097
228	NODE_2_length_31281_cov_34.946684_component_1	NZ_CP027258.1	NZ_CP027258.1 Escherichia coli strain EC11 plasmid unnamed3, complete sequence	90	31281	31467	27790	99.230	0.0	99.4089	88.8399
228	NODE_2_length_31281_cov_34.946684_component_1	NZ_CP025915.1	NZ_CP025915.1 Escherichia coli strain 203740 plasmid p203740_35, complete sequence	90	31281	35753	14389	96.609	0.0	87.492	45.9992
240	NODE_2_length_66335_cov_11.252628_component_1	NZ_CP034056.1	NZ_CP034056.1 Klebsiella pneumoniae strain KP_NORM_BLD_2015_112126 plasmid unnamed3, complete sequence	100	66335	89709	44268	99.955	0.0	73.9446	66.734
240	NODE_2_length_66335_cov_11.252628_component_1	NC_005327.1	NC_005327.1 Escherichia coli plasmid pC15-1a, complete sequence	100	66335	92353	44274	99.401	0.0	71.8277	66.743
240	NODE_2_length_66335_cov_11.252628_component_1	NZ_CP032226.1	NZ_CP032226.1 Klebsiella pneumoniae strain AR_0046 plasmid unnamed4, complete sequence	100	66335	85410	43216	99.431	0.0	77.6665	65.1481
240	NODE_2_length_66335_cov_11.252628_component_1	NZ_CP021711.1	NZ_CP021711.1 Klebsiella pneumoniae strain AR_0143 plasmid tig00000856, complete sequence	100	66335	78638	31831	99.849	0.0	84.3549	47.9852
240	NODE_2_length_66335_cov_11.252628_component_1	NZ_CP034048.1	NZ_CP034048.1 Klebsiella pneumoniae strain KP_NORM_BLD_2014_104014 plasmid unnamed3, complete sequence	100	66335	76757	27980	99.986	0.0	86.4221	42.1798
240	NODE_2_length_66335_cov_11.252628_component_1	NZ_CP041339.1	NZ_CP041339.1 Escherichia coli strain CCUG 73778 plasmid pSUH-2, complete sequence	99	66335	79945	28896	99.156	0.0	82.9758	43.5607
240	NODE_2_length_66335_cov_11.252628_component_1	KY751926.1	KY751926.1 Klebsiella pneumoniae strain HK02-026 plasmid pHK02-026, complete sequence	98	66335	110970	37855	99.342	0.0	59.7774	57.0664
240	NODE_2_length_66335_cov_11.252628_component_1	NZ_CP015388.1	NZ_CP015388.1 Klebsiella pneumoniae strain NY9 plasmid pNY9_3, complete sequence	98	66335	89067	26456	99.006	0.0	74.4776	39.8824
240	NODE_3_length_55007_cov_14.802751_component_2	NZ_CP041953.1	NZ_CP041953.1 Klebsiella pneumoniae strain KP2 plasmid pKP2_7, complete sequence	96	55007	55133	19902	98.422	0.0	99.7715	36.1808
240	NODE_3_length_55007_cov_14.802751_component_2	NZ_CP032191.1	NZ_CP032191.1 Klebsiella pneumoniae strain AR_0075 plasmid unnamed6, complete sequence	96	55007	78188	14359	97.778	0.0	70.3522	26.104
240	NODE_2_length_66335_cov_11.252628_component_1	NZ_CP010239.1	NZ_CP010239.1 Escherichia coli strain S50 plasmid A, complete sequence	95	66335	184614	18273	97.997	0.0	35.9317	27.5465
240	NODE_3_length_55007_cov_14.802751_component_2	NZ_CP024433.1	NZ_CP024433.1 Klebsiella pneumoniae strain DA48896 plasmid p48896_4, complete sequence	95	55007	55118	23403	98.214	0.0	99.7986	42.5455
240	NODE_3_length_55007_cov_14.802751_component_2	NZ_CP018709.1	NZ_CP018709.1 Klebsiella pneumoniae strain Kp_Goe_827026 plasmid pKp_Goe_026-5, complete sequence	92	55007	73019	13868	98.781	0.0	75.3324	25.2113
240	NODE_3_length_55007_cov_14.802751_component_2	NZ_CP018697.1	NZ_CP018697.1 Klebsiella pneumoniae strain Kp_Goe_149832 plasmid pKp_Goe_832-5, complete sequence	92	55007	79806	13871	98.774	0.0	68.9259	25.2168
240	NODE_3_length_55007_cov_14.802751_component_2	NZ_CP017988.1	NZ_CP017988.1 Klebsiella pneumoniae strain 825795-1 plasmid unnamed3, complete sequence	92	55007	73221	13871	98.774	0.0	75.1246	25.2168
240	NODE_3_length_55007_cov_14.802751_component_2	NZ_CP018715.1	NZ_CP018715.1 Klebsiella pneumoniae strain Kp_Goe_152021 plasmid pKp_Goe_021-5, complete sequence	92	55007	80892	13868	98.781	0.0	68.0005	25.2113
240	NODE_3_length_55007_cov_14.802751_component_2	NZ_CP018721.1	NZ_CP018721.1 Klebsiella pneumoniae strain KP_Goe_828304 plasmid pKp_Goe_304-5, complete sequence	92	55007	73597	13868	98.781	0.0	74.7408	25.2113
240	NODE_3_length_55007_cov_14.802751_component_2	NZ_CP018703.1	NZ_CP018703.1 Klebsiella pneumoniae strain Kp_Goe_827024 plasmid pKp_Goe_024-5, complete sequence	92	55007	66149	13868	98.781	0.0	83.1562	25.2113
240	NODE_3_length_55007_cov_14.802751_component_2	NZ_CP018314.1	NZ_CP018314.1 Klebsiella pneumoniae strain Kp_Goe_822579 plasmid pKp_Goe_579-6, complete sequence	92	55007	68601	13871	98.774	0.0	80.184	25.2168
240	NODE_3_length_55007_cov_14.802751_component_2	NZ_CP018688.1	NZ_CP018688.1 Klebsiella pneumoniae strain Kp_Goe_149473 plasmid pKp_Goe_473-5, complete sequence	92	55007	75838	13871	98.774	0.0	72.5322	25.2168
240	NODE_2_length_66335_cov_11.252628_component_1	NZ_CP034932.1	NZ_CP034932.1 Shigella flexneri strain 2013C-3749 plasmid p2013C-3749-1, complete sequence	91	66335	71053	38480	99.304	0.0	93.3599	58.0086
240	NODE_2_length_66335_cov_11.252628_component_1	MK878893.2	MK878893.2 Escherichia coli strain J53 plasmid pMG335, complete sequence	91	66335	73874	38486	99.291	0.0	89.7948	58.0176
240	NODE_2_length_66335_cov_11.252628_component_1	KU288634.1	KU288634.1 Escherichia coli strain FAM22321 plasmid pFAM22321, complete sequence	91	66335	78962	38480	99.262	0.0	84.0088	58.0086
240	NODE_2_length_66335_cov_11.252628_component_1	NZ_CP034964.1	NZ_CP034964.1 Escherichia coli strain WCHEC020032 plasmid pCTXM3_020032, complete sequence	91	66335	87704	38480	99.210	0.0	75.6351	58.0086
240	NODE_2_length_66335_cov_11.252628_component_1	NZ_CP033629.1	NZ_CP033629.1 Klebsiella pneumoniae strain 4743 plasmid unnamed4, complete sequence	91	66335	67867	30000	99.190	0.0	97.7426	45.225
240	NODE_2_length_66335_cov_11.252628_component_1	NC_019090.1	NC_019090.1 Escherichia coli plasmid pHK23a, complete sequence	91	66335	73607	30000	99.190	0.0	90.1205	45.225
240	NODE_2_length_66335_cov_11.252628_component_1	NC_020278.2	NC_020278.2 Escherichia coli strain 3A11 plasmid pHN3A11, complete sequence	91	66335	76626	30000	99.187	0.0	86.5698	45.225
240	NODE_2_length_66335_cov_11.252628_component_1	NZ_CP026158.1	NZ_CP026158.1 Klebsiella pneumoniae strain F93-2 plasmid pF93-2_1, complete sequence	91	66335	95560	30000	99.187	0.0	69.4171	45.225
240	NODE_2_length_66335_cov_11.252628_component_1	MK878892.2	MK878892.2 Escherichia coli strain J53 plasmid pMG333, complete sequence	91	66335	134435	30000	99.187	0.0	49.3435	45.225
240	NODE_2_length_66335_cov_11.252628_component_1	NZ_LT985267.1	NZ_LT985267.1 Escherichia coli strain 637 plasmid RCS61_p, complete sequence	91	66335	87290	30000	99.180	0.0	75.9938	45.225
240	NODE_2_length_66335_cov_11.252628_component_1	KJ201887.1	KJ201887.1 Shigella flexneri 4c strain 072 plasmid pSF07201, complete sequence	91	66335	75335	30001	99.180	0.0	88.0534	45.2265
240	NODE_2_length_66335_cov_11.252628_component_1	NC_019424.1	NC_019424.1 Escherichia coli plasmid pFOS-HK151325, complete sequence	91	66335	69768	30000	99.173	0.0	95.0794	45.225
240	NODE_2_length_66335_cov_11.252628_component_1	KX008967.1	KX008967.1 Shigella sonnei strain 183660 plasmid p183660, complete sequence	91	66335	88976	30001	99.143	0.0	74.5538	45.2265
240	NODE_2_length_66335_cov_11.252628_component_1	NZ_CP021203.1	NZ_CP021203.1 Escherichia coli strain Z1002 plasmid p1002-1, complete sequence	91	66335	183508	29955	99.139	0.0	36.1483	45.1572
240	NODE_2_length_66335_cov_11.252628_component_1	NZ_CP016389.1	NZ_CP016389.1 Salmonella enterica subsp. enterica serovar Typhimurium strain 13-931 plasmid pESBL931, complete sequence	91	66335	68117	29901	99.187	0.0	97.3839	45.0758
240	NODE_2_length_66335_cov_11.252628_component_1	NC_002134.1	NC_002134.1 Shigella flexneri 2b plasmid R100 DNA, complete sequence	91	66335	94281	28588	98.800	0.0	70.3588	43.0964
240	NODE_2_length_66335_cov_11.252628_component_1	NC_009133.1	NC_009133.1 Escherichia coli plasmid NR1, complete sequence	91	66335	94289	28597	98.773	0.0	70.3529	43.11
240	NODE_2_length_66335_cov_11.252628_component_1	NZ_CP025254.1	NZ_CP025254.1 Escherichia coli strain BH100L substr. MG2014 plasmid pBH100alpha, complete sequence	91	66335	102316	28606	98.700	0.0	64.8335	43.1235
240	NODE_2_length_66335_cov_11.252628_component_1	CP025139.1	CP025139.1 Escherichia coli strain BH100L substr. MG2017 plasmid pBH100alpha, complete sequence	91	66335	103103	28606	98.700	0.0	64.3386	43.1235
240	NODE_2_length_66335_cov_11.252628_component_1	NZ_CP024652.2	NZ_CP024652.2 Escherichia coli strain BH100 substr. MG2014 plasmid pBH100-1, complete sequence	91	66335	107274	28606	98.700	0.0	61.837	43.1235
240	NODE_2_length_66335_cov_11.252628_component_1	NZ_CP025253.1	NZ_CP025253.1 Escherichia coli strain BH100 substr. MG2017 plasmid pBH100-1, complete sequence	91	66335	105801	28606	98.700	0.0	62.6979	43.1235
240	NODE_2_length_66335_cov_11.252628_component_1	NZ_CP029974.1	NZ_CP029974.1 Escherichia coli strain 51008369SK1 plasmid p51008369SK1_A, complete sequence	91	66335	71718	27854	99.128	0.0	92.4942	41.9899
240	NODE_2_length_66335_cov_11.252628_component_1	NZ_CP021684.1	NZ_CP021684.1 Escherichia coli strain AR_0162 plasmid tig00008015, complete sequence	91	66335	84929	24232	98.989	0.0	78.1064	36.5297
240	NODE_2_length_66335_cov_11.252628_component_1	NZ_CP020340.1	NZ_CP020340.1 Shigella flexneri 4c strain 0702 plasmid unnamed1, complete sequence	91	66335	73096	22535	98.922	0.0	90.7505	33.9715
240	NODE_2_length_66335_cov_11.252628_component_1	NZ_CP029734.1	NZ_CP029734.1 Citrobacter sp. CRE-46 strain AR_0157 plasmid unnamed6, complete sequence	91	66335	76953	22258	98.904	0.0	86.202	33.5539
240	NODE_2_length_66335_cov_11.252628_component_1	KR078259.1	KR078259.1 Escherichia coli strain YD472 plasmid pYHCC, complete sequence	91	66335	80206	21287	98.849	0.0	82.7058	32.0901
240	NODE_2_length_66335_cov_11.252628_component_1	NZ_CP021210.1	NZ_CP021210.1 Escherichia coli strain strain Z247 plasmid p2474-NDM1, complete sequence	91	66335	75553	20130	98.698	0.0	87.7993	30.346
240	NODE_2_length_66335_cov_11.252628_component_1	MN537908.1	MN537908.1 Escherichia coli strain E.coli4feg plasmid pIV_IncFII_DHA, complete sequence	91	66335	83429	20126	98.335	0.0	79.5107	30.3399
240	NODE_2_length_66335_cov_11.252628_component_1	NZ_CP023733.1	NZ_CP023733.1 Escherichia coli strain FORC 064 plasmid pFORC64.2, complete sequence	91	66335	70107	20126	98.331	0.0	94.6197	30.3399
240	NODE_2_length_66335_cov_11.252628_component_1	MK048477.1	MK048477.1 Escherichia coli strain U-5227 plasmid pUB_DHA-1, complete sequence	91	66335	81754	20126	98.281	0.0	81.1398	30.3399
240	NODE_2_length_66335_cov_11.252628_component_1	NZ_CP041363.1	NZ_CP041363.1 Citrobacter amalonaticus strain 133355-SW-C4-Cam plasmid p133355_SW_C4_Cam-1, complete sequence	91	66335	81724	20126	98.281	0.0	81.1695	30.3399
240	NODE_2_length_66335_cov_11.252628_component_1	KT818627.1	KT818627.1 Klebsiella pneumoniae strain U25 plasmid U25P002, complete sequence	91	66335	172679	15947	99.611	0.0	38.4152	24.0401
240	NODE_2_length_66335_cov_11.252628_component_1	NZ_CP042601.1	NZ_CP042601.1 Escherichia coli strain NCYU-29-69 plasmid pNCYU-29-69-2, complete sequence	91	66335	78117	13383	98.819	0.0	84.9175	20.1749
240	NODE_1_length_113270_cov_5.930937_component_0	NZ_CP045677.1	NZ_CP045677.1 Klebsiella pneumoniae strain WSD411 plasmid pWSD411_4, complete sequence	90	113270	128536	34317	97.747	0.0	88.1232	30.2966
240	NODE_2_length_66335_cov_11.252628_component_1	MK295834.1	MK295834.1 Escherichia coli O25b:H4-ST131 strain 56 plasmid p56, complete sequence	90	66335	110938	38480	99.304	0.0	59.7947	58.0086
240	NODE_2_length_66335_cov_11.252628_component_1	CP009233.1	CP009233.1 Escherichia coli strain CA08 plasmid pCA08, complete sequence	90	66335	154789	30000	99.187	0.0	42.8551	45.225
240	NODE_2_length_66335_cov_11.252628_component_1	NZ_CP010174.1	NZ_CP010174.1 Escherichia coli strain H8 plasmid B, complete sequence	90	66335	106274	21233	98.856	0.0	62.4188	32.0087
240	NODE_2_length_66335_cov_11.252628_component_1	NZ_CP039513.2	NZ_CP039513.2 Salmonella enterica subsp. enterica serovar Worthington strain 7102.58 plasmid p7102_58-6, complete sequence	90	66335	81615	20128	98.271	0.0	81.278	30.343
240	NODE_2_length_66335_cov_11.252628_component_1	NC_019095.1	NC_019095.1 Escherichia coli plasmid pXZ, complete sequence	90	66335	76635	15586	98.685	0.0	86.5597	23.4959
241	NODE_5_length_5890_cov_1225.615131_component_2	NZ_CP031819.1	NZ_CP031819.1 Klebsiella pneumoniae strain INF235-sc-2280127 plasmid unnamed2, complete sequence	94	5890	7044	2670	98.240	0.0	83.6173	45.3311
244	NODE_1_length_101579_cov_17.168572_component_0	NZ_CP026166.1	NZ_CP026166.1 Klebsiella pneumoniae strain F81 plasmid pF81_2, complete sequence	100	101579	211437	74586	99.977	0.0	48.0422	73.4266
244	NODE_1_length_101579_cov_17.168572_component_0	CP028390.2	CP028390.2 Klebsiella pneumoniae strain WCHKP13F2 plasmid pVir_095132, complete sequence	100	101579	208166	71285	99.978	0.0	48.7971	70.1769
244	NODE_1_length_101579_cov_17.168572_component_0	NZ_CP028390.1	NZ_CP028390.1 Klebsiella pneumoniae strain WCHKP13F2 plasmid pVir_095132, complete sequence	100	101579	208166	71285	99.978	0.0	48.7971	70.1769
244	NODE_1_length_101579_cov_17.168572_component_0	NZ_CP031258.1	NZ_CP031258.1 Klebsiella quasipneumoniae strain L22 plasmid pL22-1, complete sequence	100	101579	212635	65797	99.983	0.0	47.7715	64.7742
244	NODE_1_length_101579_cov_17.168572_component_0	NZ_CP024708.1	NZ_CP024708.1 Klebsiella pneumoniae strain cr-hvkp3 plasmid pPUTH1, complete sequence	100	101579	237216	60352	99.949	0.0	42.8213	59.4139
244	NODE_1_length_101579_cov_17.168572_component_0	MF943217.1	MF943217.1 Klebsiella pneumoniae strain WCHKP13F2 plasmid pVir_WCHKP13F2, complete sequence	100	101579	208166	36526	99.986	0.0	48.7971	35.9582
244	NODE_1_length_101579_cov_17.168572_component_0	CP023135.2	CP023135.2 Klebsiella pneumoniae subsp. pneumoniae strain KpvK54 plasmid pKpvK54, complete sequence	99	101579	211454	61982	99.579	0.0	48.0383	61.0185
244	NODE_1_length_101579_cov_17.168572_component_0	MK715436.1	MK715436.1 Klebsiella pneumoniae subsp. pneumoniae strain SCNJ1 plasmid pVir-SCNJ1, complete sequence	99	101579	211807	46600	99.966	0.0	47.9583	45.8756
244	NODE_1_length_101579_cov_17.168572_component_0	NC_017541.1	NC_017541.1 Klebsiella pneumoniae KCTC 2242 plasmid pKCTC2242, complete sequence	99	101579	202852	37296	99.901	0.0	50.0754	36.7163
244	NODE_1_length_101579_cov_17.168572_component_0	LR134211.1	LR134211.1 Klebsiella aerogenes strain NCTC418 genome assembly, plasmid: 2	99	101579	205331	37278	99.987	0.0	49.4709	36.6985
244	NODE_1_length_101579_cov_17.168572_component_0	NZ_CP030924.1	NZ_CP030924.1 Klebsiella pneumoniae subsp. pneumoniae strain KC-Pl-HB1 plasmid pKC-Pl-HB1, complete sequence	98	101579	196000	57759	99.983	0.0	51.826	56.8612
244	NODE_1_length_101579_cov_17.168572_component_0	NZ_CP034776.1	NZ_CP034776.1 Klebsiella pneumoniae strain 18CPO060 plasmid phvKP060, complete sequence	96	101579	218147	74586	99.985	0.0	46.5645	73.4266
244	NODE_1_length_101579_cov_17.168572_component_0	NZ_CP026587.1	NZ_CP026587.1 Klebsiella pneumoniae strain NUHL30457 plasmid p1, complete sequence	96	101579	215697	74586	99.983	0.0	47.0934	73.4266
244	NODE_1_length_101579_cov_17.168572_component_0	NZ_LR745043.1	NZ_LR745043.1 Klebsiella pneumoniae isolate Klebsiella pneumoniae kpn154 plasmid pVIR_Kpn154	96	101579	215306	74587	99.983	0.0	47.1789	73.4276
244	NODE_1_length_101579_cov_17.168572_component_0	MN058044.1	MN058044.1 Klebsiella pneumoniae strain KP1677 plasmid pKP1677, complete sequence	96	101579	202517	58375	99.931	0.0	50.1583	57.4676
244	NODE_1_length_101579_cov_17.168572_component_0	NZ_CP041024.1	NZ_CP041024.1 Klebsiella pneumoniae strain KP1692 plasmid pKP1692, complete sequence	96	101579	202516	58375	99.923	0.0	50.1585	57.4676
244	NODE_1_length_101579_cov_17.168572_component_0	NZ_CP019049.1	NZ_CP019049.1 Klebsiella pneumoniae subsp. pneumoniae strain RJA166 plasmid pRJA166b, complete sequence	96	101579	228613	36833	99.992	0.0	44.4327	36.2604
244	NODE_1_length_101579_cov_17.168572_component_0	NZ_CP047676.1	NZ_CP047676.1 Klebsiella pneumoniae subsp. pneumoniae strain KUH-KPNHVL1 plasmid unnamed, complete sequence	96	101579	229024	36833	99.992	0.0	44.353	36.2604
244	NODE_1_length_101579_cov_17.168572_component_0	NZ_CP047678.1	NZ_CP047678.1 Klebsiella pneumoniae subsp. pneumoniae strain KUH-KPNHVF1 plasmid unnamed, complete sequence	96	101579	229024	36833	99.992	0.0	44.353	36.2604
244	NODE_1_length_101579_cov_17.168572_component_0	NZ_CP026012.1	NZ_CP026012.1 Klebsiella pneumoniae strain K2044 plasmid pK2044, complete sequence	96	101579	224152	36833	99.992	0.0	45.317	36.2604
244	NODE_1_length_101579_cov_17.168572_component_0	NC_006625.1	NC_006625.1 Klebsiella pneumoniae subsp. pneumoniae NTUH-K2044 plasmid pK2044, complete sequence	96	101579	224152	36833	99.978	0.0	45.317	36.2604
244	NODE_1_length_101579_cov_17.168572_component_0	NZ_CP014011.1	NZ_CP014011.1 Klebsiella pneumoniae subsp. pneumoniae strain RJF999 plasmid pRJF999, complete sequence	96	101579	228907	36833	99.978	0.0	44.3757	36.2604
244	NODE_1_length_101579_cov_17.168572_component_0	NZ_CP030270.1	NZ_CP030270.1 Klebsiella pneumoniae subsp. pneumoniae strain SC-7 plasmid pSC7-vir, complete sequence	96	101579	236809	36833	99.978	0.0	42.8949	36.2604
244	NODE_1_length_101579_cov_17.168572_component_0	NZ_CP026024.1	NZ_CP026024.1 Klebsiella pneumoniae strain 11420 plasmid p11420-HVKP, complete sequence	96	101579	229796	36833	99.978	0.0	44.204	36.2604
244	NODE_1_length_101579_cov_17.168572_component_0	NZ_CP034083.1	NZ_CP034083.1 Klebsiella pneumoniae subsp. pneumoniae strain R210-2 plasmid pR210-2-vir, complete sequence	96	101579	229648	36833	99.976	0.0	44.2325	36.2604
244	NODE_1_length_101579_cov_17.168572_component_0	NZ_LR134257.1	NZ_LR134257.1 Klebsiella aerogenes strain NCTC9644 genome assembly, plasmid: 4	96	101579	224165	36833	99.954	0.0	45.3144	36.2604
244	NODE_1_length_101579_cov_17.168572_component_0	MF398271.1	MF398271.1 Klebsiella pneumoniae subsp. pneumoniae strain 70-2 plasmid pKP70-2, complete sequence	96	101579	238153	36835	99.900	0.0	42.6528	36.2624
244	NODE_1_length_101579_cov_17.168572_component_0	NZ_CP025081.1	NZ_CP025081.1 Klebsiella pneumoniae strain SGH10 plasmid pSGH10, complete sequence	96	101579	231583	36297	99.964	0.0	43.8629	35.7328
244	NODE_1_length_101579_cov_17.168572_component_0	MG053312.1	MG053312.1 Klebsiella pneumoniae strain KP267 plasmid pVir-CR-HvKP267, complete sequence	96	101579	233470	31612	99.965	0.0	43.5084	31.1206
244	NODE_1_length_101579_cov_17.168572_component_0	AP019666.1	AP019666.1 Klebsiella pneumoniae TA6363 plasmid pTMTA63631 DNA, complete genome	96	101579	166700	31199	99.837	0.0	60.9352	30.714
244	NODE_1_length_101579_cov_17.168572_component_0	NC_005249.1	NC_005249.1 Klebsiella pneumoniae CG43 plasmid pLVPK, complete sequence	95	101579	219385	74587	99.944	0.0	46.3017	73.4276
244	NODE_1_length_101579_cov_17.168572_component_0	NZ_LR745046.1	NZ_LR745046.1 Klebsiella pneumoniae isolate Kpn2166 plasmid pVIR_Kpn2166	95	101579	226671	40630	99.988	0.0	44.8134	39.9984
244	NODE_1_length_101579_cov_17.168572_component_0	NZ_CP014009.1	NZ_CP014009.1 Klebsiella pneumoniae subsp. pneumoniae strain RJF293 plasmid pRJF293, complete sequence	95	101579	224263	37421	99.984	0.0	45.2946	36.8393
244	NODE_1_length_101579_cov_17.168572_component_0	NZ_CP037743.1	NZ_CP037743.1 Klebsiella pneumoniae strain ST23 plasmid pDHQP1701672_hv, complete sequence	94	101579	227239	36833	99.989	0.0	44.7014	36.2604
244	NODE_1_length_101579_cov_17.168572_component_0	AP019549.1	AP019549.1 Klebsiella pneumoniae THC11 plasmid pTHC11-1 DNA, complete sequence	94	101579	228290	36833	99.986	0.0	44.4956	36.2604
244	NODE_1_length_101579_cov_17.168572_component_0	NZ_CP035906.1	NZ_CP035906.1 Klebsiella pneumoniae strain BA4656 plasmid unnamed1, complete sequence	92	101579	216620	31585	99.975	0.0	46.8927	31.094
244	NODE_1_length_101579_cov_17.168572_component_0	NZ_CP036191.1	NZ_CP036191.1 Klebsiella pneumoniae strain BA34918 plasmid pvirulence_VBA34918, complete sequence	92	101579	216586	31584	99.975	0.0	46.9001	31.093
246	NODE_4510_length_519_cov_62.474490_component_0	NZ_CP046947.1	NZ_CP046947.1 Klebsiella pneumoniae strain BD_DM_697 plasmid punnamed8	100	519	959	519	96.917	0.0	54.1189	100
247	NODE_81_length_1687_cov_363.999359_component_0	NZ_CP031813.1	NZ_CP031813.1 Klebsiella pneumoniae strain INF014-sc-2279884 plasmid unnamed3, complete sequence	100	1687	2667	1687	100.000	0.0	63.2546	100

## Sheet: K pneumoniae - ResFinder
ID	Resistance gene	Identity	Alignment Length/Gene Length	Coverage	Position in reference	Contig	Position in contig	Phenotype	Accession no.
211	aac(3)-IIa	100.00	861/861	100	1..861	NODE_8_length_3694_cov_92.780488_component_0	1979..2839	Aminoglycoside resistance	X51534
211	floR	98.19	1214/1215	99.9177	1..1214	NODE_7_length_4603_cov_94.981680_component_0	357..1570	Phenicol resistance	AF118107
211	blaSHV-40	99.54	861/861	100	1..861	NODE_12_length_2350_cov_71.805218_component_0	1290..2150	Beta-lactam resistance	AF535128
211	blaSHV-76	99.54	861/861	100	1..861	NODE_12_length_2350_cov_71.805218_component_0	1290..2150	Beta-lactam resistance	AM176551
211	blaTEM-1B	100.00	861/861	100	1..861	NODE_8_length_3694_cov_92.780488_component_0	977..1837	Beta-lactam resistance Alternate name; RblaTEM-1	AY458016
211	blaSHV-106	99.54	861/861	100	1..861	NODE_12_length_2350_cov_71.805218_component_0	1290..2150	Beta-lactam resistance	AM922307
211	blaSHV-85	99.54	861/861	100	1..861	NODE_12_length_2350_cov_71.805218_component_0	1290..2150	Beta-lactam resistance	DQ322460
211	blaSHV-56	99.54	861/861	100	1..861	NODE_12_length_2350_cov_71.805218_component_0	1290..2150	Beta-lactam resistance	EU586041
211	blaSHV-164	99.54	861/861	100	1..861	NODE_12_length_2350_cov_71.805218_component_0	1290..2150	Beta-lactam resistance	HE981194
211	blaSHV-89	99.54	861/861	100	1..861	NODE_12_length_2350_cov_71.805218_component_0	1290..2150	Beta-lactam resistance	DQ193536
211	blaSHV-28	99.54	861/861	100	1..861	NODE_12_length_2350_cov_71.805218_component_0	1290..2150	Beta-lactam resistance	AF299299
211	blaSHV-172	99.54	861/861	100	1..861	NODE_12_length_2350_cov_71.805218_component_0	1290..2150	Beta-lactam resistance	KF513177
211	blaSHV-79	99.54	861/861	100	1..861	NODE_12_length_2350_cov_71.805218_component_0	1290..2150	Beta-lactam resistance	AM176554
211	qnrS1	100.00	657/657	100	1..657	NODE_1_length_40222_cov_56.171917_component_0	580..1236	Quinolone resistance	AB187515
217	oqxB	98.57	3153/3153	100	1..3153	NODE_1_length_239313_cov_20.265388_component_0	231265..234417	Quinolone resistance	EU370913
217	oqxA	99.23	1176/1176	100	1..1176	NODE_1_length_239313_cov_20.265388_component_0	234441..235616	Quinolone resistance	EU370913
217	blaSHV-98	99.88	861/861	100	1..861	NODE_7_length_42123_cov_5.973283_component_3	5330..6190	Beta-lactam resistance	AM941844
217	blaSHV-199	99.88	861/861	100	1..861	NODE_7_length_42123_cov_5.973283_component_3	5330..6190	Warning: gene is missing from Notes file. Please inform curator.	MF373391
217	blaSHV-179	99.88	861/861	100	1..861	NODE_7_length_42123_cov_5.973283_component_3	5330..6190	Beta-lactam resistance	KF705208
217	blaSHV-194	99.88	861/861	100	1..861	NODE_7_length_42123_cov_5.973283_component_3	5330..6190	Warning: gene is missing from Notes file. Please inform curator.	KX421191
217	blaSHV-78	99.88	861/861	100	1..861	NODE_7_length_42123_cov_5.973283_component_3	5330..6190	Beta-lactam resistance	AM176553
217	blaSHV-26	99.88	861/861	100	1..861	NODE_7_length_42123_cov_5.973283_component_3	5330..6190	Beta-lactam resistance	AF227204
217	blaSHV-145	99.88	861/861	100	1..861	NODE_7_length_42123_cov_5.973283_component_3	5330..6190	Beta-lactam resistance	JX013655
240	blaSHV-28	99.88	861/861	100	1..861	NODE_4_length_6606_cov_8.753820_component_1	2877..3737	Beta-lactam resistance	AF299299
240	blaSHV-106	99.88	861/861	100	1..861	NODE_4_length_6606_cov_8.753820_component_1	2877..3737	Beta-lactam resistance	AM922307
240	blaTEM-1B	100.00	861/861	100	1..861	NODE_5_length_4814_cov_12.916578_component_1	1120..1980	Beta-lactam resistance Alternate name; RblaTEM-1	AY458016
246	fosA	99.74	379/420	90.2	42..420	NODE_1308_length_1281_cov_72.718371_component_0	903..1281	Fosfomycin resistance	ACWO01000079
246	blaSHV-99	99.77	861/861	100.0	1..861	NODE_102_length_2857_cov_43.693773_component_0	1035..1895	Beta-lactam resistance	AM941845
247	tet(D)	100.00	1185/1185	100.0	1..1185	NODE_54_length_2278_cov_23.125988_component_0	120..1304	Tetracycline resistance	AF467077

## Sheet: K pneumoniae - CARD
ID	Contig	Start	Stop	Cut_Off	ARO	Best_Identities	Drug Class	Resistance Mechanism	AMR Gene Family	Percentage Length of Reference Sequence
211	211-NODE_1_length_40222_cov_56,171917_component_0_1	580	1236	Perfect	QnrS1	100	fluoroquinolone antibiotic	antibiotic target protection	quinolone resistance protein (qnr)	100
211	211-NODE_8_length_3694_cov_92,780488_component_0_2	977	1837	Perfect	TEM-1	100	monobactam; cephalosporin; penam; penem	antibiotic inactivation	TEM beta-lactamase	100
211	211-NODE_8_length_3694_cov_92,780488_component_0_3	1979	2839	Strict	AAC(3)-IIe	98.95	aminoglycoside antibiotic	antibiotic inactivation	AAC(3)	100
211	211-NODE_12_length_2350_cov_71,805218_component_0_4	1290	2150	Perfect	SHV-11	100	carbapenem; cephalosporin; penam	antibiotic inactivation	SHV beta-lactamase	100
217	217-NODE_1_length_239313_cov_20,265388_component_0_167	185165	186337	Strict	Klebsiella pneumoniae KpnG	99.74	macrolide antibiotic; fluoroquinolone antibiotic; aminoglycoside antibiotic; carbapenem; cephalosporin; penam; peptide antibiotic; penem	antibiotic efflux	major facilitator superfamily (MFS) antibiotic efflux pump	100
217	217-NODE_1_length_239313_cov_20,265388_component_0_214	234441	235616	Strict	oqxA	99.74	fluoroquinolone antibiotic; glycylcycline; tetracycline antibiotic; diaminopyrimidine antibiotic; nitrofuran antibiotic	antibiotic efflux	resistance-nodulation-cell division (RND) antibiotic efflux pump	100
217	217-NODE_7_length_42123_cov_5,973283_component_3_7	5330	6190	Perfect	SHV-1	100	carbapenem; cephalosporin; penam	antibiotic inactivation	SHV beta-lactamase	100
217	217-NODE_1_length_239313_cov_20,265388_component_0_167	185165	186337	Strict	Klebsiella pneumoniae KpnG	99.74	macrolide antibiotic; fluoroquinolone antibiotic; aminoglycoside antibiotic; carbapenem; cephalosporin; penam; peptide antibiotic; penem	antibiotic efflux	major facilitator superfamily (MFS) antibiotic efflux pump	100
217	217-NODE_1_length_239313_cov_20,265388_component_0_214	234441	235616	Strict	oqxA	99.74	fluoroquinolone antibiotic; glycylcycline; tetracycline antibiotic; diaminopyrimidine antibiotic; nitrofuran antibiotic	antibiotic efflux	resistance-nodulation-cell division (RND) antibiotic efflux pump	100
217	217-NODE_7_length_42123_cov_5,973283_component_3_7	5330	6190	Perfect	SHV-1	100	carbapenem; cephalosporin; penam	antibiotic inactivation	SHV beta-lactamase	100
227	227-NODE_3_length_48234_cov_110,567215_component_3_37	35020	35886	Perfect	SHV-187	100	carbapenem; cephalosporin; penam	antibiotic inactivation	SHV beta-lactamase	100
240	240-NODE_4_length_6606_cov_8,753820_component_1_4	2877	3737	Perfect	SHV-28	100	carbapenem; cephalosporin; penam	antibiotic inactivation	SHV beta-lactamase	100
240	240-NODE_5_length_4814_cov_12,916578_component_1_3	1120	1980	Perfect	TEM-1	100	monobactam; cephalosporin; penam; penem	antibiotic inactivation	TEM beta-lactamase	100
246	246-A24:J38NODE_102_length_2857_cov_43.693773_component_0_2	1035	1895	Perfect	SHV-1	100	carbapenem; cephalosporin; penam	antibiotic inactivation	SHV beta-lactamase	100
246	246-NODE_257_length_2319_cov_47.536040_component_0_3	1514	1843	Perfect	Klebsiella pneumoniae KpnF	100	macrolide antibiotic; aminoglycoside antibiotic; cephalosporin; tetracycline antibiotic; peptide antibiotic; rifamycin antibiotic	antibiotic efflux	major facilitator superfamily (MFS) antibiotic efflux pump	100
246	246-NODE_257_length_2319_cov_47.536040_component_0_4	1830	2192	Perfect	Klebsiella pneumoniae KpnE	100	macrolide antibiotic; aminoglycoside antibiotic; cephalosporin; tetracycline antibiotic; peptide antibiotic; rifamycin antibiotic	antibiotic efflux	major facilitator superfamily (MFS) antibiotic efflux pump	100
246	246-NODE_831_length_1589_cov_53.511628_component_0_1	60	1232	Strict	Klebsiella pneumoniae KpnG	99.49	macrolide antibiotic; fluoroquinolone antibiotic; aminoglycoside antibiotic; carbapenem; cephalosporin; penam; peptide antibiotic; penem	antibiotic efflux	major facilitator superfamily (MFS) antibiotic efflux pump	100
247	247-NODE_54_length_2278_cov_23.125988_component_0_2	120	1304	Perfect	tet(D)	100	tetracycline antibiotic	antibiotic efflux	major facilitator superfamily (MFS) antibiotic efflux pump	100

[truncated: 1 more sheets: Hybrid assembly]
